# Supplementary material for: Mental Reactivation and Pleasantness Judgment of Experience Related to Vision, Hearing, Skin Sensations, Taste and Olfaction
Source: PLoS One. 2016 Jul 11;11(7):e0159036. doi: 10.1371/journal.pone.0159036 (PMC4939968; doi:10.1371/journal.pone.0159036)
Supplement: S1 Appendix — (XLS) [file pone.0159036.s001.xls]

## Sheet: Vision
Sense-related adjectives	Senses	Intensity (med)	Valence (med)	Time PJ (med, ms)	AoA (med)	Frequency	Imageability (rank)	Length	Syllable
автомобильный	VH	1	1	2441	3	495	30	13	5		"Senses" = the sense(s) an adjective is predominantly related to
алычовый	V	1	1	2564	5	1	14	8	4		V - vision
ананасовый	VTO	2	2	2113	3	9	29	10	5		H - hearing
апельсиновый	VO	2	2	2158	2	96	29	12	5		S - skin sensations
бабий	VH	1	0	2677	4	443	22	5	2		T - taste
баклажанный	VT	1	0	2249	3	3	28	11	4		O - olfaction
безрогий	V	0	0	2978	3	8	27	8	3
белёный	V	1	0	2554	4	15	26	7	3		"med" = median values
бледнолицый	V	1	0	2650	3	47	29	11	4
блестящий	V	2	2	2208	2	1678	31	9	3		"Intensity" = intensity of reported emotions, varied from 0 to 3
бобовый	VTO	1	0	2272	3	10	29	7	3
болотистый	VO	1	0	2354	3	58	29	10	4		"Valence" = pleasantness/inpleasantness of reported emotions, varied from -3 to 3
болотный	VO	2	-1	2424	3	164	30	8	3
бритый	VS	1	1	2402	3	624	29	6	2		"Time PJ (med, ms)" = median values of the time of pleasantness judgments in ms"
булочный	VT	2	2	2100	2	4	29	8	3
ватный	VS	1	0	2284	3	81	30	6	2		“AoA med 2" = median values of AoA within the age interval of 3-4 years old
взбешённый	VH	2	-2	2475	4	3	29	10	3		“AoA med 3" = median values of AoA within the age interval of 5-6 years old
виноградный	VTO	2	2	2147	3	89	28	11	4		“AoA med 4" = median values of AoA within the age interval of 7-8 years old
волнистый	VS	2	1	2279	3	81	30	9	3		“AoA med 5" = median values of AoA within the age interval of 9-10 years old
выразительный	VH	2	2	2471	4	237	22	13	5		“AoA med 6" = median values of AoA within the age interval of 11-12 years old
вязаный	VS	2	1	2293	3	100	31	7	3
глинистый	VS	1	0	2558	3	100	31	9	3		"Frequency" = the frequency of an adjective among 192,689,044 wordforms available from the Russian national corpus"
гнутый	VS	1	0	2356	3	21	31	6	2
горелый	VO	2	-1	2220	3	51	31	7	3		Higher ranks of imageability indicate greater imageability
гористый	V	2	2	2293	4	51	26	8	3
двухносый	V	1	-1	2736	4	1	20	9	3
девчоночий	VH	1	1	2569	3	13	25	10	4
длинноухий	V	1	1	2564	3	24	31	10	4
драный	VS	1	-1	2328	3	96	31	6	2
дуговой	V	1	0	2322	4	74	28	7	3
жареный	VTO	2	2	2182	2	229	29	7	3
жизнерадостный	VH	3	3	2102	3	249	29	14	5
звездистый	V	2	2	2442	4	1	23	10	3
здоровенный	V	1	1	2715	3	662	30	11	4
земляничный	VTO	3	3	2063	2	16	29	11	4
злаковый	VT	1	1	2309	4	5	28	8	3
ивовый	VO	2	1	2367	4	41	27	6	3
икорный	VTO	2	1	2181	3	1	29	7	3
кафельный	VS	1	0	2418	4	47	30	9	3
клиновидный	V	1	0	2601	5	13	25	11	4
конусный	V	0	0	2408	5	8	30	8	3
короткошеий	V	1	0	3089	4	6	25	11	5
косточковый	V	1	0	2753	4	1	27	11	4
кошачий	VO	2	2	2164	2	210	29	7	3
крабовый	VT	2	1	2315	3	3	29	8	3
кружевной	VS	2	2	2207	3	326	31	9	3
кунжутный	VT	1	1	2324	5	1	21	9	3
курящий	VO	2	-1	2296	3	46	30	7	3
леопардовый	V	2	2	2213	3	4	29	11	5
ломаный	VS	1	-1	2376	3	75	31	7	3
макаронный	VT	1	1	2220	3	11	29	10	4
малиновый	VTO	2	2	2188	2	336	28	9	4
младенческий	VH	2	2	2347	3	79	27	12	4
мордатый	V	1	-1	2439	4	47	25	8	3
морковный	VT	1	1	2273	2	76	29	9	3
мороженый	V	1	1	2528	2	20	30	9	4
морской	V	3	3	2122	2	5719	29	7	2
мясистый	VT	1	0	2510	3	144	29	8	3
надбровный	V	0	0	3115	4	1	13	10	3
нарезной	VT	1	1	2593	3	31	28	8	3
неспелый	V	1	0	2567	3	1	30	8	3
ореховый	VT	2	2	2251	2	104	29	8	4
отвратительный	VT	3	-3	2347	3	547	23	14	5
отощалый	V	1	-1	2478	4	4	27	8	4
пельменный	VTO	1	1	2279	3	4	28	10	3
перемятый	V	1	-1	2654	4	3	26	9	4
персиковый	VTO	2	2	2150	2	29	29	10	4
перьевой	V	1	1	2357	3	12	31	8	3
пингвиний	V	2	2	2491	3	1	26	9	3
плетёный	V	1	1	2440	4	8	31	8	3
плиточный	V	1	0	2393	4	25	31	9	3
подгорелый	VTO	2	-1	2310	3	6	28	10	4
пористый	VS	1	1	2360	4	88	30	8	3
посинелый	V	1	-1	2646	4	9	24	9	4
приветливый	VH	2	2	2170	3	288	28	11	4
приодетый	V	1	1	2603	5	13	27	9	4
причёсанный	V	1	1	2338	2	5	30	11	4
прозрачный	V	1	1	2430	3	968	30	10	3
пряничный	VT	2	2	2238	3	16	28	9	3
птичий	VH	1	1	2396	2	389	27	6	2
режущий	VS	1	-1	2485	2	136	30	7	3
ржаной	VT	1	1	2201	3	340	29	6	2
рисовый	VT	1	1	2231	2	38	30	7	3
рыбный	VTO	1	0	2214	2	301	28	6	2
рябиновый	VTO	1	1	2187	3	7	29	9	4
салатный	VTO	2	2	2188	3	19	28	8	3
сальный	VS	2	-2	2094	4	70	26	7	2
сахароварный	VT	1	1	2843	5	1	16	12	5
свиной	VO	1	-1	2318	3	317	27	6	2
свинячий	VO	1	-1	2270	3	23	28	8	3
синий	V	2	2	2323	2	2707	31	5	2
складной	VS	0	0	2476	3	302	31	8	2
сметанный	VT	1	1	2344	3	11	29	9	3
смородинный	VT	1	1	2244	3	7	29	11	4
сморщенный	VS	2	-1	2159	3	125	31	10	3
смуглолицый	V	2	2	2480	4	30	30	11	4
собачий	VO	2	1	2323	2	808	27	7	3
сосновый	VO	2	2	2134	2	448	31	8	3
спелый	VO	2	2	2172	2	79	30	6	2
стройный	V	2	2	2210	3	1020	31	8	2
сушёный	VT	1	0	2488	3	6	31	7	3
сыпучий	VS	1	1	2395	3	71	30	7	3
сырный	VT	1	1	2243	2	11	28	6	2
творожистый	VT	1	1	2400	3	5	30	11	4
толстенный	VS	1	-1	2417	3	68	29	10	3
томатный	VTO	1	1	2154	2	56	28	8	3
травный	VO	2	2	2130	3	17	27	7	2
травяной	VO	2	2	2201	2	190	30	8	3
треугольный	VS	0	0	2348	3	117	31	11	4
тряпичный	VS	1	0	2248	3	34	31	9	3
тюльпанный	VO	2	2	2257	3	1	26	10	3
фасолевый	VTO	1	0	2170	3	10	28	9	4
фиалковый	VO	2	2	2165	3	9	28	9	4
хвостатый	VS	1	1	2328	2	30	31	9	3
хлебный	VTO	1	1	2100	2	335	29	7	2
цветущий	VO	3	3	2051	2	302	30	8	3
черёмуховый	VO	2	2	2364	4	1	30	11	5
черносмородинный	VTO	2	1	2336	3	4	28	16	6
щекастый	V	1	0	2541	3	27	29	8	3
яблочный	VTO	2	2	2082	2	187	29	8	3

## Sheet: Hearing
Sense-related adjectives	Senses	Intensity (med)	Valence (med)	Time PJ (med, ms)	AoA (med)	Frequency	Imageability (rank)	Length	Syllable
автомобильный	VH	1	0	2390	3	495	31	13	5		"Senses" = the sense(s) an adjective is predominantly related to
аккордный	H	1	1	2197	4	1	28	9	3		V - vision
акустический	H	2	2	2256	5	61	28	12	5		H - hearing
альтовый	H	1	0	2538	6	8	9	8	3		S - skin sensations
англоговорящий	H	1	1	2684	4	1	26	14	6		T - taste
англоязычный	H	1	1	2270	4	13	29	12	5		O - olfaction
аритмичный	H	1	-1	2528	6	4	17	10	4
бабий	VH	1	-1	2488	4	443	25	5	2		"med" = median values
басистый	H	1	1	2198	4	71	28	8	3
басовый	H	1	1	2251	4	30	29	7	3		"Intensity" = intensity of reported emotions, varied from 0 to 3
безголосый	H	1	-1	2648	3	24	14	10	4
бранный	H	2	-2	2191	4	21	22	7	2		"Valence" = pleasantness/inpleasantness of reported emotions, varied from -3 to 3
взбешённый	VH	2	-2	2278	4	3	28	10	3
визгливый	H	2	-2	2159	3	165	31	9	3		"Time PJ (med, ms)" = median values of the time of pleasantness judgments in ms"
вопросительный	H	1	0	2852	3	293	23	14	5
выразительный	VH	2	2	2215	4	237	28	13	5		“AoA med 2" = median values of AoA within the age interval of 3-4 years old
гармоничный	H	2	2	2137	4	83	28	11	4		“AoA med 3" = median values of AoA within the age interval of 5-6 years old
гиперзвуковой	H	2	0	2679	6	13	7	13	5		“AoA med 4" = median values of AoA within the age interval of 7-8 years old
гитарный	H	2	2	2130	3	31	31	8	3		“AoA med 5" = median values of AoA within the age interval of 9-10 years old
голосовой	H	1	1	2315	3	95	30	9	4		“AoA med 6" = median values of AoA within the age interval of 11-12 years old
горластый	H	1	-1	2442	3	44	25	9	3
гортанный	H	1	0	2437	5	106	25	9	3		"Frequency" = the frequency of an adjective among 192,689,044 wordforms available from the Russian national corpus"
граммофонный	H	1	1	2527	5	7	26	12	4
громкий	H	1	0	2280	2	1641	31	7	2		Higher ranks of imageability indicate greater imageability
громкоголосый	H	1	0	2405	3	7	30	13	5
громозвучный	H	1	0	2530	4	5	29	12	4
гулкий	H	1	0	2379	4	295	25	6	2
двухголосный	H	1	1	2490	4	1	27	12	4
девчачий	H	1	1	2279	3	17	27	8	3
девчоночий	VH	1	0	2333	3	13	27	10	4
джазовый	H	2	2	2104	5	83	29	8	3
духовой	H	2	1	2322	4	286	31	7	3
душераздирающий	H	2	-2	2338	4	80	26	15	7
жалобный	H	1	-1	2257	3	304	30	8	3
жизнерадостный	VH	3	3	2056	3	249	30	14	5
жуткий	H	2	-2	2258	3	563	26	6	2
завывающий	H	1	-1	2408	4	14	30	10	5
заунывный	H	1	-1	2342	4	63	22	9	4
звенящий	H	1	1	2298	3	168	30	8	3
звонкий	H	1	1	2157	2	914	30	7	2
звуковой	H	1	1	2519	3	570	20	8	3
звуковоспроизводящий	H	1	0	3098	5	1	4	20	8
звукоподражательный	H	1	0	2901	5	1	15	19	7
звучный	H	2	2	2203	3	227	26	7	2
интонационный	H	1	1	2783	5	24	23	13	6
истерический	H	3	-2	2208	4	205	26	12	5
картавый	H	1	-1	2357	3	70	27	8	3
контрабасный	H	1	1	2476	5	1	25	12	4
кукушечий	H	1	1	2577	3	1	30	9	4
лающий	H	1	-1	2226	2	49	30	6	3
магнитофонный	H	1	1	2417	3	5	31	13	5
малоразговорчивый	H	1	0	2792	4	9	3	17	7
матерный	H	2	-2	2432	4	19	24	8	3
мелодичный	H	2	2	2139	3	129	30	10	4
младенческий	VH	1	1	2425	3	79	30	12	4
многоголосый	H	1	1	2225	4	78	30	12	5
молчаливый	H	1	0	3099	3	961	9	10	4
музыкальный	H	3	3	2103	3	1157	30	11	4
напевный	H	2	2	2220	4	11	29	8	3
невнятный	H	1	-1	2431	4	166	27	9	3
негромкий	H	1	1	2220	2	375	31	9	3
нежный	H	3	3	2111	2	1627	28	6	2
немузыкальный	H	1	-1	2506	3	4	26	13	5
неполногласный	H	1	0	2590	5	1	6	14	5
неприятный	H	2	-2	2273	2	1339	29	10	4
несмолкаемый	H	1	-1	2369	4	45	26	12	5
ноющий	H	2	-2	2140	3	46	27	6	3
одноголосый	H	1	1	2284	4	1	30	11	5
однозвучный	H	1	0	2210	4	18	26	11	4
оживлённый	H	2	2	2182	3	23	29	10	4
ораторный	H	1	1	2413	5	1	26	9	4
охриплый	H	1	-1	2176	4	16	29	8	3
певучий	H	2	2	2144	3	136	30	7	3
певческий	H	2	2	2189	4	35	28	9	3
певчий	H	2	2	2172	3	109	30	6	2
писклявый	H	2	-2	2162	3	35	31	9	3
позывной	H	1	0	2479	4	61	28	8	3
полифонический	H	2	2	2358	6	27	29	14	6
полногласный	H	1	1	2557	5	1	25	12	4
полнозвучный	H	2	2	2347	5	14	17	12	4
прерывистый	H	1	-1	2610	4	142	30	11	4
приветливый	VH	2	2	2110	3	288	26	11	4
приглушённый	H	1	0	2456	4	10	31	12	4
птичий	VH	2	2	2108	2	389	31	6	2
пулемётный	H	2	-2	2364	4	6	30	10	4
пустозвонный	H	1	-1	2492	5	1	4	12	4
радостный	H	3	3	2109	2	1131	30	9	3
разговорный	H	1	1	2340	3	112	28	11	4
разноголосый	H	1	0	2361	4	71	27	12	5
речистый	H	1	1	2422	5	35	11	8	3
ритмичный	H	2	2	2131	4	48	29	9	3
ругательный	H	2	-2	2177	3	14	24	11	4
саркастический	H	1	0	2533	6	28	17	14	5
сверхзвуковой	H	1	0	2482	5	83	7	13	4
сигнальный	H	1	-1	2416	4	160	31	10	3
симфонический	H	2	2	2199	4	187	28	13	5
сладкозвучный	H	2	2	2239	4	10	26	13	4
словесный	H	1	1	2443	3	299	28	9	3
сонатный	H	1	1	2401	5	1	18	8	3
сочувственный	H	1	1	2308	4	89	24	13	4
стереофонический	H	1	1	2735	6	13	20	16	7
телефонный	H	1	1	2400	3	1490	29	10	4
тихий	H	1	1	2313	2	4656	31	5	2
тишайший	H	1	0	2473	4	61	25	8	3
успокаивающий	H	2	2	2201	3	90	30	13	7
утвердительный	H	1	1	2374	4	214	19	14	5
флейтовый	H	2	2	2146	5	1	30	9	3
фонетический	H	1	0	2770	5	26	12	12	5
фонограммный	H	1	0	2599	5	1	25	12	4
хвастливый	H	2	-2	2357	3	48	21	10	3
хоровой	H	2	1	2185	3	119	29	7	3
хриплый	H	1	-1	2242	3	656	30	7	2
частушечный	H	2	0	2278	4	1	27	11	4
четырёхголосный	H	1	0	2418	5	1	26	15	6
шепелявый	H	1	-1	2411	4	39	29	9	4
шипучий	H	1	1	2279	3	19	31	7	3
шипящий	H	1	-1	2291	3	71	31	7	3
шумливый	H	1	-1	2333	3	38	24	8	3
юмористический	H	2	2	2307	4	94	22	14	6
языковой	H	1	1	2686	4	455	22	8	4

## Sheet: Skin Sensations
Sense-related adjectives	Senses	Add. Categorization	Intensity (med)	Valence (med)	Time PJ (med, ms)	AoA (med)	Frequency	Imageability (rank)	Length	Syllable
бархатный	S	Body	2	2	2089	3	461	31	9	3		"Senses" = the sense(s) an adjective is predominantly related to
бесшовный	S	Mixed	1	1	2810	5	1	29	9	3		V - vision
бритый	VS	Body	1	1	2318	3	624	28	6	2		H - hearing
ватный	VS	Mixed	1	0	2213	3	81	31	6	2		S - skin sensations
вибрирующий	S	Body	1	1	2605	5	52	31	11	5		T - taste
винтообразный	S	Touch	1	0	2602	5	4	26	13	5		O - olfaction
витой	S	Touch	1	1	2393	4	151	25	5	2		“VS (in S)” = vision and skin sensitivity-related adjectives presented underneath skin-sensitivity-related question only
волнистый	VS	Mixed	2	1	2284	3	81	30	9	3
вязаный	VS	Mixed	1	1	2317	3	100	31	7	3		"Add. Categorization" = additional categorization
вязкий	S	Mixed	1	-1	2341	4	109	28	6	2		"Body" = body skin sensations
гибкий	S	Touch	1	1	2284	3	447	30	6	2		"Touch" = sensations perceived through the tips of the fingers
гипсовый	S	Touch	1	0	2352	4	114	28	8	3		"Mixed" = mixed skin sensations
гладкошёрстный	VS (in S)	Mixed	2	2	2399	3	6	31	14	4
глинистый	VS	Touch	1	0	2343	3	100	29	9	3		"med" = median values
гнутый	VS	Touch	1	0	2364	3	21	30	6	2
гранёный	VS (in S)	Touch	1	1	2567	4	14	30	8	3		"Intensity" = intensity of reported emotions, varied from 0 to 3
громадный	S	Mixed	1	0	2450	3	1752	29	9	3
грушевидный	VS (in S)	Touch	1	1	2479	3	6	31	11	4		"Valence" = pleasantness/inpleasantness of reported emotions, varied from -3 to 3
деревянистый	VS (in S)	Mixed	1	1	2466	4	1	23	12	5
драный	VS	Touch	1	-1	2281	3	96	29	6	2		"Time PJ (med, ms)" = median values of the time of pleasantness judgments in ms"
железный	S	Mixed	1	0	2441	2	2483	31	8	3
завитой	VS (in S)	Touch	1	1	2392	4	101	30	7	3		“AoA med 2" = median values of AoA within the age interval of 3-4 years old
задеревенелый	S	Touch	1	-1	3059	5	1	21	13	6		“AoA med 3" = median values of AoA within the age interval of 5-6 years old
заледеневший	S	Mixed	1	-1	2629	3	3	29	12	5		“AoA med 4" = median values of AoA within the age interval of 7-8 years old
зернистый	S	Touch	1	1	2265	4	40	31	9	3		“AoA med 5" = median values of AoA within the age interval of 9-10 years old
игольчатый	S	Mixed	1	-1	2347	4	19	31	10	4		“AoA med 6" = median values of AoA within the age interval of 11-12 years old
кактусовый	S	Mixed	1	-1	2438	3	7	28	10	4
каучуковый	VS (in S)	Touch	1	0	2472	5	8	20	10	5		"Frequency" = the frequency of an adjective among 192,689,044 wordforms available from the Russian national corpus"
кафельный	VS	Mixed	1	0	2279	4	47	29	9	3
киселеобразный	S	Mixed	1	-1	2744	3	3	29	14	6		Higher ranks of imageability indicate greater imageability
клеёнчатый	S	Mixed	1	0	2419	4	3	31	10	4
клейкий	S	Mixed	1	-1	2349	3	34	30	7	2
ковёрный	VS (in S)	Body	1	1	2616	4	5	27	8	3
кожный	S	Body	1	1	2583	3	57	26	6	2
колючий	S	Body	1	-1	2232	2	397	31	7	3
колющий	VS (in S)	Mixed	2	-1	2475	3	47	31	7	3
короткошёрстный	VS (in S)	Mixed	1	1	2640	3	7	31	15	5
кристаллический	VS (in S)	Touch	1	1	2497	5	134	23	15	5
кружевной	VS	Mixed	2	1	2223	3	326	29	9	3
кудреватый	VS (in S)	Touch	1	1	2746	5	26	26	10	4
леденистый	S	Mixed	1	0	2494	4	1	27	10	4
ломаный	VS	Touch	1	-1	2296	3	75	29	7	3
меньший	S	Touch	0	0	2949	2	592	17	7	2
многогранный	VS (in S)	Touch	1	1	2530	5	43	30	12	4
многослойный	S	Touch	1	1	2619	4	44	28	12	4
мозольный	VS (in S)	Mixed	2	-2	2365	4	9	22	9	3
моховой	S	Mixed	1	1	2402	3	36	25	7	3
мягкий	S	Body	2	2	2084	2	2463	31	6	2
насыпной	S	Mixed	1	1	2481	4	37	26	8	3
нейлоновый	S	Mixed	1	0	2553	5	41	17	10	4
непрочный	S	Touch	1	-1	2397	3	50	25	9	3
обмёрзлый	VS (in S)	Mixed	1	-1	2504	4	1	26	9	3
огрубелый	S	Mixed	1	-1	2505	4	3	25	9	4
округлый	VS (in S)	Touch	1	1	2324	3	114	31	8	3
ощутимый	S	Body	1	1	2779	4	181	17	8	4
палкообразный	S	Touch	1	0	2748	4	1	29	13	5
пальцевой	S	Touch	1	0	2750	4	5	21	9	3
перетянутый	S	Mixed	1	0	2684	4	71	16	11	5
пластилиновый	S	Touch	1	1	2493	2	18	31	13	5
плосконосый	VS (in S)	Touch	0	0	2908	5	5	16	11	4
плоскостной	S	Touch	1	0	2939	5	33	21	11	3
полукруглый	VS (in S)	Touch	1	1	2518	3	75	29	11	4
пористый	VS	Touch	1	1	2410	4	88	29	8	3
потный	S	Body	3	-3	2109	3	406	28	6	2
прохладный	S	Body	1	1	2297	3	551	31	10	3
прочный	S	Touch	1	1	2220	3	645	27	7	2
пружинный	S	Mixed	1	1	2346	3	76	31	9	3
пуховый	S	Body	2	2	2155	3	112	30	7	3
пушистый	S	Body	3	3	2077	2	405	31	8	3
пушной	S	Mixed	2	2	2184	4	52	26	6	2
равномерный	S	Touch	1	1	2508	4	122	14	11	4
равноугольный	VS (in S)	Touch	0	0	2522	5	1	25	13	5
размягчённый	S	Touch	1	0	2642	4	1	28	12	4
режущий	VS	Mixed	2	-1	2256	2	136	31	7	3
реснитчатый	S	Mixed	1	1	2602	5	4	25	11	4
роликовый	S	Touch	1	1	2629	4	15	27	9	4
саблеобразный	S	Touch	1	0	2951	5	1	26	13	5
сальный	VS	Mixed	2	-2	2136	4	70	29	7	2
семигранный	S	Touch	1	0	2367	5	4	20	11	4
складной	VS	Touch	1	0	2671	3	302	26	8	2
склизкий	S	Mixed	2	-2	2203	3	35	30	8	2
скользкий	S	Mixed	1	-1	2372	2	333	31	9	2
слоёный	S	Touch	1	1	2590	3	1	29	7	3
сморщенный	VS	Touch	1	-1	2227	3	125	31	10	3
согревающий	S	Body	2	2	2217	3	33	30	11	5
стриженый	S	Mixed	1	1	2486	3	113	29	9	3
сухой	S	Body	1	0	2262	2	4746	30	5	2
съёженный	S	Touch	1	-1	2637	4	3	27	9	3
сыпкий	VS (in S)	Mixed	1	1	2445	4	4	25	6	2
сыпучий	VS	Mixed	1	1	2219	3	71	30	7	3
твёрдый	S	Mixed	1	1	2270	2	58	31	7	2
тёсаный	S	Touch	1	0	2565	5	1	15	7	3
толстенный	VS	Touch	1	0	2471	3	68	28	10	3
тончайший	S	Mixed	1	1	2436	4	182	30	9	3
травянистый	S	Mixed	2	2	2201	3	51	30	11	4
треглавый	VS (in S)	Touch	1	0	3249	3	1	16	9	3
треснутый	VS (in S)	Touch	1	-1	2429	3	18	30	9	3
треугольный	VS	Touch	0	0	2299	3	117	29	11	4
трёхгранный	VS (in S)	Touch	0	0	2518	5	1	29	11	3
трухлявый	S	Touch	2	-2	2239	3	42	28	9	3
тряпичный	VS	Mixed	1	0	2239	3	34	31	9	3
тугой	S	Mixed	1	0	2297	3	609	24	5	2
увлажнительный	S	Body	1	1	2744	4	1	22	14	5
упругий	S	Touch	2	2	2222	4	208	31	7	3
утолщённый	VS (in S)	Touch	1	0	2841	4	1	26	10	4
хвостатый	VS	Touch	1	1	2319	2	30	30	9	3
хлопчатый	VS (in S)	Mixed	1	1	2316	4	13	27	9	3
чашеобразный	VS (in S)	Touch	1	1	2621	4	1	30	12	5
чёрствый	S	Touch	1	-1	2386	3	6	27	8	2
шаровой	VS (in S)	Touch	1	1	2263	3	153	30	7	3
шарообразный	VS (in S)	Touch	2	1	2355	3	29	31	12	5
шёлковый	S	Body	3	3	2139	3	26	31	8	3
шероховатый	VS (in S)	Mixed	1	0	2439	4	26	31	11	5
шерстистый	S	Body	1	1	2441	4	13	27	10	3
шёрстный	S	Mixed	1	1	2485	4	1	28	8	2
шестерной	S	Mixed	1	0	2680	4	1	17	9	3
шиповый	VS (in S)	Mixed	1	-1	2681	4	1	28	7	3
широкогрудый	S	Touch	1	1	2753	4	50	22	12	5
щетинный	S	Mixed	1	-1	2314	4	1	28	8	3
эластичный	S	Mixed	2	2	2237	5	44	30	10	4

## Sheet: Taste
Sense-related adjectives	Senses	Intensity (med)	Valence (med)	Time PJ (med, ms)	AoA (med)	Frequency	Imageability (rank)	Length	Syllable
алкогольный	TO	1	0	2354	4	122	30	11	4		"Senses" = the sense(s) an adjective is predominantly related to
ананасовый	VTO	2	2	2049	3	9	30	10	5		V - vision
апельсинный	T	2	2	2115	2	12	31	11	4		H - hearing
арахисовый	T	1	1	2143	3	1	30	10	5		S - skin sensations
баклажанный	VT	1	0	2240	3	3	23	11	4		T - taste
барбарисовый	T	2	2	2274	4	5	26	12	5		O - olfaction
безвкусный	T	0	0	2224	3	40	14	10	3
бисквитный	T	2	2	2130	4	3	27	10	3		"med" = median values
бобовый	VTO	1	0	2148	3	10	23	7	3
брусничный	T	2	1	2203	3	33	24	10	3		"Intensity" = intensity of reported emotions, varied from 0 to 3
булочный	VT	2	2	2133	2	4	31	8	3
бульонный	T	1	1	2304	3	1	30	9	3		"Valence" = pleasantness/inpleasantness of reported emotions, varied from -3 to 3
винный	TO	2	1	2142	4	275	28	6	2
виноградный	VTO	2	2	2061	3	89	30	11	4		"Time PJ (med, ms)" = median values of the time of pleasantness judgments in ms"
вкусный	TO	3	3	2078	2	593	25	7	2
газированный	T	2	1	2208	3	12	25	12	5		“AoA med 2" = median values of AoA within the age interval of 3-4 years old
геркулесовый	T	1	0	2285	2	1	25	12	5		“AoA med 3" = median values of AoA within the age interval of 5-6 years old
говяжий	T	1	1	2281	3	40	25	7	3		“AoA med 4" = median values of AoA within the age interval of 7-8 years old
гороховый	T	1	1	2254	2	185	29	9	4		“AoA med 5" = median values of AoA within the age interval of 9-10 years old
горчичный	T	1	0	2204	3	21	26	9	3		“AoA med 6" = median values of AoA within the age interval of 11-12 years old
горький	T	2	-2	2253	2	769	30	7	2
гранатовый	T	2	2	2180	3	54	31	10	4		"Frequency" = the frequency of an adjective among 192,689,044 wordforms available from the Russian national corpus"
гречишный	T	1	0	2406	4	7	25	9	3
грибной	TO	2	2	2143	2	178	31	7	2		Higher ranks of imageability indicate greater imageability
деликатесный	T	2	2	2185	4	7	18	12	5
ежевичный	T	2	2	2185	3	3	28	9	4
жареный	VTO	2	2	2129	2	229	28	7	3
желатиновый	T	1	-1	2352	4	11	5	11	5
закопчённый	T	2	1	2378	4	5	27	11	4
засолённый	T	1	1	2572	4	1	24	10	4
земляничный	VTO	3	3	2043	2	16	30	11	4
злаковый	VT	1	1	2259	4	5	22	8	3
икорный	VTO	2	2	2107	3	1	28	7	3
капустный	T	1	1	2176	2	168	31	9	3
картофельный	TO	1	1	2160	2	128	31	12	4
кисло-сладкий	T	2	2	2206	3	13	31	13	4
кислый	T	1	1	2240	2	412	31	6	2
кондитерский	TO	3	3	2091	3	45	25	12	4
крабовый	VT	2	2	2115	3	3	30	8	3
крахмалистый	T	1	-1	2434	5	1	6	12	4
кукурузный	T	2	2	2159	3	72	31	10	4
кунжутный	VT	1	1	2277	5	1	22	9	3
куриный	TO	2	1	2214	2	219	30	7	3
лавровый	T	1	0	2318	4	272	20	8	3
леденцовый	T	2	2	2138	3	5	30	10	4
лимонадный	T	2	2	2185	3	3	31	10	4
лимонный	TO	2	1	2185	2	126	31	8	3
луковичный	T	1	-1	2337	3	3	29	10	4
макаронный	VT	1	1	2236	3	11	30	10	4
маковый	T	1	1	2247	3	14	29	7	3
малиновый	VTO	3	3	2115	2	336	30	9	4
мандаринный	T	3	3	2154	3	1	31	11	4
манный	T	1	0	2178	2	3	28	6	2
масличный	T	1	0	2435	4	7	20	9	3
масляный	T	1	-1	2403	3	127	25	8	3
медовый	T	2	1	2117	2	359	31	7	3
миндальный	T	2	1	2133	4	32	30	10	3
молочный	TO	1	1	2218	2	340	31	8	3
морковный	VT	1	1	2187	2	76	31	9	3
мороженый	VT	2	1	2287	2	20	29	9	4
мясистый	VT	1	1	2594	3	144	16	8	3
мясной	TO	2	2	2183	2	802	28	6	2
неспелый	VT	1	-1	2402	3	1	23	8	3
несъедобный	T	2	-2	2428	2	19	9	11	4
овощной	TO	1	1	2194	2	212	30	7	3
огуречный	T	2	2	2140	2	42	31	9	4
ореховый	VT	2	2	2105	2	104	31	8	4
осетринный	T	1	1	2332	4	1	22	10	4
отвратительный	VT	3	-3	2146	3	547	17	14	5
пельменный	VTO	2	1	2251	3	4	31	10	3
персиковый	VTO	2	2	2092	2	29	31	10	4
печёночный	T	2	0	2288	4	1	27	10	4
пивной	TO	2	-1	2172	4	735	27	6	2
пирожковый	T	2	2	2219	3	1	28	10	4
питьевой	T	1	1	2545	2	405	15	8	3
пищевой	TO	2	1	2311	3	806	16	7	3
подгорелый	VTO	2	-2	2194	3	6	29	10	4
полусладкий	T	2	1	2406	3	1	26	11	4
постный	T	1	0	2224	4	147	8	7	2
пресный	T	1	0	2219	3	77	22	7	2
приторный	T	1	-1	2314	4	83	25	9	3
пряничный	VT	1	1	2163	3	16	28	9	3
пряный	T	1	1	2123	4	154	24	6	2
ржаной	VT	1	1	2123	3	340	25	6	2
рисовый	VT	1	1	2166	2	38	30	7	3
рыбный	VTO	1	0	2162	2	301	30	6	2
рябиновый	VTO	1	0	2217	3	7	25	9	4
салатный	VTO	2	2	2115	3	19	31	8	3
сахарный	T	1	1	2209	2	371	30	8	3
сахароварный	VT	1	1	2717	5	1	14	12	5
свежий	T	2	2	2233	2	3001	19	6	2
сладкий	T	2	2	2104	2	1281	30	7	2
сладостный	TO	2	2	2200	4	180	21	10	3
сливочный	TO	2	2	2357	3	49	28	9	3
сметанный	VT	2	1	2140	3	11	28	9	3
смородинный	VT	2	1	2164	3	7	31	11	4
соевый	T	1	-1	2173	5	42	17	6	3
солодовый	T	1	0	2474	6	10	6	9	4
сочный	T	2	2	2162	3	232	26	6	2
спиртной	TO	2	-1	2244	4	18	25	8	2
сушёный	VT	1	0	2428	3	6	19	7	3
сырный	VT	2	2	2061	2	11	30	6	2
творожистый	VT	1	1	2277	3	5	30	11	4
томатный	VTO	1	1	2118	2	56	27	8	3
трюфельный	T	1	1	2234	5	1	14	10	3
тухлый	TO	3	-3	2032	3	43	16	6	2
фасолевый	VTO	1	0	2238	3	10	25	9	4
финиковый	T	2	1	2178	4	1	24	9	4
фруктовый	TO	3	3	2067	2	223	29	9	3
хлебный	VTO	2	2	2075	2	335	31	7	2
хлебобулочный	T	2	2	2171	3	1	31	13	5
цитрусовый	T	2	2	2114	3	11	29	10	4
чайный	TO	2	2	2080	2	316	31	6	2
черносмородинный	VTO	2	1	2226	3	4	30	16	6
чесночный	T	1	-1	2221	3	26	31	9	3
шалфейный	T	1	1	2504	5	1	7	9	3
шампанский	TO	1	1	2165	4	10	27	10	3
шоколадный	T	3	3	2110	2	142	31	10	4
щавелевый	T	2	1	2288	3	5	30	9	4
яблочный	VTO	2	2	2098	2	187	31	8	3

## Sheet: Olfaction
Sense-related adjectives	Senses	Intensity (med)	Valence (med)	Time PJ (med, ms)	AoA (med)	Frequency	Imageability (rank)	Length	Syllable
акациевый	O	2	1	2389	5	1	9	9	5		"Senses" = the sense(s) an adjective is predominantly related to
алкогольный	TO	2	-1	2210	4	122	30	11	4		V - vision
аммиачный	O	2	-2	2318	6	23	11	9	4		H - hearing
ананасовый	VTO	2	2	2144	3	9	29	10	5		S - skin sensations
апельсиновый	VO	3	3	2070	2	96	30	12	5		T - taste
аппетитный	O	3	3	2130	3	63	28	10	4		O - olfaction
ароматный	O	2	2	2192	3	171	28	9	4
ацетоновый	O	2	-2	2279	5	4	28	10	5		"med" = median values
бензинный	O	2	-2	2170	4	7	31	9	3
благоуханный	O	2	2	2283	4	64	27	12	5		"Intensity" = intensity of reported emotions, varied from 0 to 3
бобовый	VTO	0	0	2185	3	10	17	7	3
болотистый	VO	2	-2	2258	3	58	20	10	4		"Valence" = pleasantness/inpleasantness of reported emotions, varied from -3 to 3
болотный	VO	2	-2	2174	3	164	21	8	3
валерьяновый	O	1	-1	2308	4	4	28	12	5		"Time PJ (med, ms)" = median values of the time of pleasantness judgments in ms"
винный	TO	1	1	2161	4	275	29	6	2
виноградный	VTO	2	2	2110	3	89	27	11	4		“AoA med 2" = median values of AoA within the age interval of 3-4 years old
вкусный	TO	3	3	2107	2	593	27	7	2		“AoA med 3" = median values of AoA within the age interval of 5-6 years old
вонючий	O	3	-3	2137	2	297	26	7	3		“AoA med 4" = median values of AoA within the age interval of 7-8 years old
газовый	O	2	-2	2212	4	428	26	7	3		“AoA med 5" = median values of AoA within the age interval of 9-10 years old
гнилой	O	3	-3	2088	3	608	25	6	2		“AoA med 6" = median values of AoA within the age interval of 11-12 years old
горелый	VO	2	-2	2192	3	51	30	7	3
грибной	TO	1	1	2174	2	178	29	7	2		"Frequency" = the frequency of an adjective among 192,689,044 wordforms available from the Russian national corpus"
дурманный	O	1	1	2389	5	9	15	9	3
душистый	O	2	2	2189	3	340	30	8	3		Higher ranks of imageability indicate greater imageability
жареный	VTO	2	2	2198	2	229	29	7	3
жасминный	O	2	2	2116	4	3	28	9	3
жжёный	O	2	-2	2245	4	3	31	6	2
земляничный	VTO	3	3	2002	2	16	28	11	4
зефирный	O	2	2	2175	3	1	24	8	3
ивовый	VO	1	1	2241	4	41	13	6	3
икорный	VTO	1	1	2216	3	1	24	7	3
йодный	O	1	-1	2237	3	6	24	6	2
калиновый	O	1	1	2461	4	9	7	9	4
канифольный	O	1	0	2420	7	5	1	11	4
картофельный	TO	1	1	2254	2	128	26	12	4
коксовый	O	1	0	2926	6	7	5	8	3
кондитерский	TO	3	3	2069	3	45	31	12	4
конюшенный	O	2	-2	2291	4	29	23	10	4
кошачий	VO	2	-1	2204	2	210	28	7	3
кулинарный	O	2	2	2196	3	43	21	10	4
куриный	TO	1	1	2325	2	219	28	7	3
курительный	O	2	-2	2172	4	30	30	11	4
курящий	VO	2	-2	2143	3	46	21	7	3
лавандовый	O	1	1	2337	4	3	24	10	4
ландышевый	O	2	2	2101	3	4	29	10	4
лесной	O	3	3	2069	2	3526	31	6	2
лимонный	TO	2	2	2172	2	126	31	8	3
липовый	O	1	1	2164	3	152	19	7	3
малиновый	VTO	3	3	2119	2	336	29	9	4
медицинский	O	2	-1	2241	3	1019	31	11	4
ментоловый	O	1	1	2254	4	5	30	10	4
можжевёловый	O	1	1	2305	5	1	10	12	5
молочный	TO	1	1	2189	2	340	30	8	3
мясной	TO	1	1	2281	2	802	27	6	2
мятный	O	2	2	2112	3	28	31	6	2
нафталиновый	O	2	-1	2361	5	1	9	12	5
нефтяной	O	2	-2	2327	4	1114	10	8	3
никотинный	O	2	-2	2259	5	1	20	10	4
овощной	TO	1	1	2160	2	212	27	7	3
одеколонный	O	1	1	2247	4	4	30	11	5
одуряющий	O	1	0	2603	5	49	16	9	5
орешниковый	O	2	1	2269	4	1	18	11	5
освежительный	O	2	2	2392	4	6	27	13	5
пахучий	O	1	0	2462	3	171	22	7	3
пекарный	O	2	2	2178	3	1	30	8	3
пельменный	VTO	1	1	2176	3	4	28	10	3
перегарный	O	3	-3	2152	5	1	29	10	4
персиковый	VTO	2	2	2078	2	29	28	10	4
пивной	TO	2	-1	2242	4	735	30	6	2
пихтовый	O	2	1	2327	4	16	20	8	3
пищевой	TO	1	1	2230	3	806	25	7	3
плесневой	O	2	-2	2336	4	10	20	9	3
подгорелый	VTO	2	-1	2148	3	6	28	10	4
потный	O	3	-3	2093	3	406	30	6	2
протухлый	O	3	-3	2116	3	1	26	9	3
псиный	O	2	-2	2183	3	4	29	6	2
пшеничный	O	1	1	2241	3	175	21	9	3
разлагающий	O	3	-3	2237	5	16	10	11	5
резкий	O	2	-2	2390	3	2302	31	6	2
розмаринный	O	1	1	2479	6	1	2	11	4
ромашковый	O	2	2	2110	3	6	26	10	4
рыбный	VTO	2	-1	2206	2	301	30	6	2
рябиновый	VTO	1	1	2176	3	7	17	9	4
салатный	VTO	2	2	2188	3	19	27	8	3
свиной	VO	2	-2	2278	3	317	20	6	2
свинячий	VO	2	-2	2313	3	23	21	8	3
сигарный	O	2	-2	2167	4	29	30	8	3
силосный	O	1	0	2634	5	1	4	8	3
сладостный	TO	2	2	2168	4	180	24	10	3
сливовый	O	2	2	2214	3	27	26	8	3
сливочный	TO	1	1	2264	3	49	20	9	3
собачий	VO	2	-2	2165	2	808	30	7	3
сосновый	VO	2	2	2135	2	448	30	8	3
спелый	VO	2	2	2259	2	79	17	6	2
спиртной	TO	2	-1	2152	4	18	29	8	2
спиртовой	O	2	-1	2274	4	122	30	9	3
табачный	O	2	-2	2131	4	382	31	8	3
томатный	VTO	1	1	2185	2	56	26	8	3
тошнотный	O	3	-3	2100	4	10	21	9	3
травный	VO	2	2	2183	3	17	30	7	2
травяной	VO	2	2	2172	2	190	31	8	3
туалетный	O	3	-3	2157	2	106	30	9	4
тухлый	TO	3	-3	2088	3	43	26	6	2
тюльпанный	VO	2	2	2155	3	1	26	10	3
фасолевый	VTO	1	0	2162	3	10	20	9	4
фекальный	O	3	-3	2209	6	1	25	9	3
фиалковый	VO	2	2	2153	3	9	24	9	4
фруктовый	TO	3	3	2068	2	223	29	9	3
хвойный	O	2	2	2063	3	147	31	7	2
хлебный	VTO	2	2	2109	2	335	30	7	2
хлорированный	O	2	-2	2167	5	1	25	13	5
хлорный	O	2	-2	2134	4	11	28	7	2
цветочный	O	2	2	2081	2	239	31	9	3
цветущий	VO	3	3	2198	2	302	25	8	3
чайный	TO	2	2	2169	2	316	31	6	2
черёмуховый	VO	2	1	2190	4	1	26	11	5
черносмородинный	VTO	2	2	2217	3	4	24	16	6
шампанский	TO	1	1	2332	4	10	25	10	3
щенячий	O	1	0	2397	3	13	21	7	3
яблочный	VTO	2	2	2054	2	187	30	8	3
