# Supplementary material for: Mental Reactivation and Pleasantness Judgment of Experience Related to Vision, Hearing, Skin Sensations, Taste and Olfaction
Source: PLoS One. 2016 Jul 11;11(7):e0159036. doi: 10.1371/journal.pone.0159036 (PMC4939968; doi:10.1371/journal.pone.0159036)
Supplement: S1 Code — (ZIP) [file pone.0159036.s003.zip]

Archive with 16 entries (16 files):
- CfgParser.cpp
- CfgParser.h
- confile.cpp
- confile.h
- mycontrol.cpp
- mycontrol.h
- options.cfg
- show.cpp
- show.dsp
- show.dsw
- TCounter.cpp
- TCounter.h
- TLogCounter.cpp
- TLogCounter.h
- xls.cpp
- xls.h
