# Supplementary material for: Mental Reactivation and Pleasantness Judgment of Experience Related to Vision, Hearing, Skin Sensations, Taste and Olfaction
Source: PLoS One. 2016 Jul 11;11(7):e0159036. doi: 10.1371/journal.pone.0159036 (PMC4939968; doi:10.1371/journal.pone.0159036)
Supplement: S1 Code — (ZIP) [file pone.0159036.s003.zip › CfgParser.cpp]

#include "CfgParser.h"

TCfgParser::TCfgParser( void )
 :	fError( 0 ),
	fCurVal( 0 ),
	fComState( csComOk ),
	fVarState( vsWtVar ),
	fVals( 1 ),
	fCurLine( 1 )
{
}

TCfgParser::TCfgParser( TCfgParser &p )
{
}

TCfgParser::~TCfgParser( void )
{
}

void TCfgParser::AddVal( char c, bool end )
{
	if ( end ){
		++fCurVal;
		if ( fVals.size() <= fCurVal )
			fVals.push_back( string() );
		else
			fVals[ fCurVal ] = "";
	}else
		fVals[ fCurVal ] += c;
}

int TCfgParser::Parse( const char *buf, size_t bufLen, int isLastPart )
{
	char c = *buf;
	size_t i;
	int ret;

	if ( fError )
		return -1;

	for ( i = 0; i < bufLen; ++i, c = *++buf )
	{
		if ( c == '\n' )
			++fCurLine;

		if ( fComState != csNone ){
			ret = ProcessCom( c );
			if ( ret > 0 )
				continue;
			else if ( ret < 0 )
				return -1;
		}

		if ( fVarState == vsWtVar ){
			fVarState = vsInpVar;
			fCurName += c;
		}else if ( fVarState == vsInpVar ){
			if ( c != ' ' && c != '\n' && c != '\t' && c != '=' )
				fCurName += c;
			else if ( c == '=' ){
				fVarState = vsWtQuoteSt;
				fComState = csComOk;
			}else{
				fVarState = vsWtEq;
				fComState = csComOk;
			}
		}else if ( fVarState == vsWtEq ){
			if ( c == '=' ){
				fVarState = vsWtQuoteSt;
				fComState = csComOk;
			}else{
				// ERROR!!!
				fError = 1;
				return -1;
			}
		}else if ( fVarState == vsWtQuoteSt ){
			if ( c == '\"' ){
				fVarState = vsWtQuoteEnd;
			}else{
				// ERROR!!!
				fError = 1;
				return -1;
			}
		}else if ( fVarState == vsWtQuoteEnd ){
			if ( c == '\"' ){
				AddVal( 0, true );
				fVarState = vsWtSemic;
				fComState = csComOk;
			}else if ( c == '\n' ){
				// ERROR!!!
				fError = 2;
				return -1;
			}else
				AddVal( c, false );
		}else if ( fVarState == vsWtSemic ){
			if ( c == ';' ){
				fVarState = vsWtVar;
				fComState = csComOk;
				if ( ProcessVar() < 0 )
					return -1;
			}else if ( c == ',' ){
				fVarState = vsWtQuoteSt;
				fComState = csComOk;
			}else{
				// ERROR!!!
				fError = 1;
				return -1;
			}
		}
	}

	if ( isLastPart ){
		if ( fVarState != vsWtVar ){
			// ERROR!!!
			fError = 6;
			return -1;
		}
		if ( fComState != csComOk ){
			// ERROR!!!
			fError = 7;
			return -1;
		}
	}

	return 0;
}

int TCfgParser::ProcessCom( char c )
{
	if ( fComState == csComOk ){
		if ( c != ' ' && c != '\n' && c != '\t' ){
			fComState = csNone;
			if ( c == '/' ){
				fComState = csStart;
				return 1;
			}
			return 0;
		}
		return 1;
	}else if ( fComState == csStart ){
		if ( c == '*' ){
			fComState = csWtStar;
			return 1;
		}else{
			// ERROR!!!
			fError = 1;
			return -1;
		}
	}else if ( fComState == csWtStar ){
		if ( c == '*' )
			fComState = csWtSlash;
		return 1;
	}else if ( fComState == csWtSlash ){
		if ( c == '/' )
			fComState = csComOk;
		else
			fComState = csWtStar;
		return 1;
	}
	// ERROR!!!
	fError = 4;
	return -1;
}

int TCfgParser::ProcessVar( void )
{
	string **buf = new string * [ fCurVal + 1 ];

	if ( !buf ){
		// ERROR!!!
		fError = 3;
		return -1;
	}
	for ( size_t i = 0; i < fCurVal; ++i )
		buf[ i ] = &fVals[ i ];
	buf[ fCurVal ] = NULL;

	VarHandler( fCurName, buf );

	delete [] buf;

	fCurVal = 0;
	fVals[ fCurVal ] = "";
	fCurName = "";

	return 0;
}
