# Supplementary material for: Mental Reactivation and Pleasantness Judgment of Experience Related to Vision, Hearing, Skin Sensations, Taste and Olfaction
Source: PLoS One. 2016 Jul 11;11(7):e0159036. doi: 10.1371/journal.pone.0159036 (PMC4939968; doi:10.1371/journal.pone.0159036)
Supplement: S1 Code — (ZIP) [file pone.0159036.s003.zip › CfgParser.h]

#ifndef __CFGPARSER_H__
#define __CFGPARSER_H__

#include <string>
#include <vector>

using namespace std;

static const char *kErrors[] = 
{
	"No error",
	"Syntax error",
	"Text string can't include new line characters",
	"Not enough memory",
	"Unknown bug",
	"Comment not closed",
	"Variable not written up",
	""
};

class TCfgParser
{
	enum VarState
	{
		vsWtVar,
		vsInpVar,
		vsWtEq,
		vsWtQuoteSt,
		vsWtQuoteEnd,
		vsWtSemic
	} fVarState;

	enum ComState
	{
		csNone,
		csComOk,
		csStart,
		csWtStar,
		csWtSlash
	} fComState;

	int fError;
	string fCurName;
	vector< string > fVals;
	size_t fCurVal;
	size_t fCurLine;

	int ProcessCom( char c );
	void AddVal( char c, bool end );
	int ProcessVar( void );

	public:
		TCfgParser( void );
		TCfgParser( TCfgParser &p );

		virtual ~TCfgParser( void );

		int Parse( const char *buf, size_t bufLen, int isLastPart );

		TCfgParser & operator=( TCfgParser & );

		inline const char * GetErrorString( size_t num ) const { return kErrors[ num ]; }
		inline const size_t GetErrorCode( void ) const { return fError; }
		inline size_t GetCurLine( void ) const { return fCurLine; }
	protected:
		virtual void VarHandler( const string &name, string ** argv ) = 0;
};

#endif	/* __CFGPARSER_H__ */
