# Supplementary material for: Mental Reactivation and Pleasantness Judgment of Experience Related to Vision, Hearing, Skin Sensations, Taste and Olfaction
Source: PLoS One. 2016 Jul 11;11(7):e0159036. doi: 10.1371/journal.pone.0159036 (PMC4939968; doi:10.1371/journal.pone.0159036)
Supplement: S1 Code — (ZIP) [file pone.0159036.s003.zip › confile.cpp]

#include "confile.h"
#include <windows.h>
#include <stdio.h>

extern HRESULT InitFail( HWND hWnd, HRESULT hRet, LPCTSTR szError, ... );

TConfile::TConfile( void )
 :	fFontSize( 50 ),
	fOverview( "Âàì ïðåäëàãàåòñÿ ïðèíÿòü ó÷àñòèå â ýêñïåðèìåíòå,"
		" ãäå íåîáõîäèìî ýìîöèîíàëüíî îöåíèòü ñëîâà, ïðèíàäëåæàùèå ê îïðåäåëåííîé ìîäàëüíîñòè."
		" Íàæìèòå ëþáóþ êëàâèøó." ),
	fTimeToAp( 1000 ),	// t2
	fTimeToDis( 2000 ),	// t1
	fByeStr( "Ýêñïåðèìåíò çàêîí÷åí, áîëüøîå ñïàñèáî. Íàæìèòå ëþáóþ êëàâèøó." ),
	fBkColor( 0x00000000 ),
	fFontColor( 0x00FFFFFF ),
	fBorderColor( 0x00FFFFFF ),
	fLptPortAdr( 0x03BC ),
	fScreenW( 1024 ),
	fScreenH( 768 ),
	fStepTop( 200 ),
	fStepTitle( 50 ),
	fColorDeeph( 8 )
{
}

const string * TConfile::GetDemofileName( size_t index )
{
	if ( index >= fDemoNames.size() )
		return NULL;
	else
		return &fDemoNames[ index ];
}

int TConfile::ReadFile( const char *fileName )
{
	char *buf;
	FILE *f;

	if ( !fileName )
		return -1;

	f = fopen( fileName, "r" );
	if ( !f )
		return InitFail( NULL, -1, "Configuration file \"%s\" doesn't exist", fileName );

	buf = new char[ 1024 ];
	if ( !buf )
		return InitFail( NULL, -1, "Not enough memory" );

	while ( 1 ){
		int done;
		int len;

		len = fread( buf, 1, 1024, f );
		if ( ferror( f ) ){
			fclose( f );
			delete [] buf;
			return InitFail( NULL, -1, "Error while reading \"%s\" file", fileName );
		}

		done = feof( f );

		if ( Parse( buf, len, done ) ){
			fclose( f );

			delete [] buf;
			return InitFail( NULL, -1, "Parse error in file \"%s\" at line %d: %s",
				fileName,
				GetCurLine(),
				GetErrorString( GetErrorCode() ) );
		}

		if ( done )
			break;
	}

	fclose( f );

	delete [] buf;

	return 0;
}

void TConfile::VarHandler( const string &name, string ** argv )
{
	long num;

	if ( name == "BkColor" && sscanf( argv[ 0 ]->c_str(), "%lx", &num ) )
		fBkColor = num;
	else if ( name == "BorderColor" && sscanf( argv[ 0 ]->c_str(), "%lx", &num ) )
		fBorderColor = num;
	else if ( name == "FontColor" && sscanf( argv[ 0 ]->c_str(), "%lx", &num ) )
		fFontColor = num;
	else if ( name == "FontSize" && sscanf( argv[ 0 ]->c_str(), "%ld", &num ) )
		fFontSize = num;
	else if ( name == "TimeToAppear" && sscanf( argv[ 0 ]->c_str(), "%ld", &num ) )
		fTimeToAp = num;
	else if ( name == "ColorDeeph" && sscanf( argv[ 0 ]->c_str(), "%ld", &num ) )
		fColorDeeph = num;
	else if ( name == "TimeToDisappear" && sscanf( argv[ 0 ]->c_str(), "%ld", &num ) )
		fTimeToDis = num;
	else if ( name == "LptPortAdress" && sscanf( argv[ 0 ]->c_str(), "%x", &num ) )
		fLptPortAdr = static_cast< unsigned short >( num );
	else if ( name == "ScreenWidth" && sscanf( argv[ 0 ]->c_str(), "%ld", &num ) )
		fScreenW = num;
	else if ( name == "ScreenHeight" && sscanf( argv[ 0 ]->c_str(), "%ld", &num ) )
		fScreenH = num;
	else if ( name == "StepTop" && sscanf( argv[ 0 ]->c_str(), "%ld", &num ) )
		fStepTop = num;
	else if ( name == "StepTitle" && sscanf( argv[ 0 ]->c_str(), "%ld", &num ) )
		fStepTitle = num;
	else if ( name == "OverviewStr" )
		fOverview = **argv;
	else if ( name == "EndString" )
		fByeStr = **argv;
	else if ( name == "DemoFiles" ){
		while ( *argv ){
			fDemoNames.push_back( **argv );
			++argv;
		}
	}
}
