# Supplementary material for: Mental Reactivation and Pleasantness Judgment of Experience Related to Vision, Hearing, Skin Sensations, Taste and Olfaction
Source: PLoS One. 2016 Jul 11;11(7):e0159036. doi: 10.1371/journal.pone.0159036 (PMC4939968; doi:10.1371/journal.pone.0159036)
Supplement: S1 Code — (ZIP) [file pone.0159036.s003.zip › confile.h]

#ifndef __CONFILE_H__
#define __CONFILE_H__

#include "CfgParser.h"

#include <string>
#include <vector>

using namespace std;

class TConfile : private TCfgParser
{
	unsigned long fFontSize;
	string fOverview;
	unsigned long fTimeToAp;
	unsigned long fTimeToDis;
	string fByeStr;
	unsigned long fBkColor;
	unsigned long fFontColor;
	unsigned long fBorderColor;
	unsigned short fLptPortAdr;
	vector< string > fDemoNames;
	unsigned long fScreenH;
	unsigned long fScreenW;
	unsigned long fStepTop;
	unsigned long fStepTitle;
	unsigned long fColorDeeph;

	virtual void VarHandler( const string &name, string ** argv );

	public:
		TConfile( void );

		int ReadFile( const char *fileName );

		inline long GetFontSize( void ) const { return fFontSize; }
		inline long GetTimeToAp( void ) const { return fTimeToAp; }
		inline long GetTimeToDis( void ) const { return fTimeToDis; }
		inline unsigned long GetBkColor( void ) const { return fBkColor; }
		inline unsigned long GetFontColor( void ) const { return fFontColor; }
		inline unsigned long GetBorderColor( void ) const { return fBorderColor; }
		inline unsigned long GetColorDeeph( void ) const { return fColorDeeph; }
		inline long GetScreenH( void ) const { return fScreenH; }
		inline long GetScreenW( void ) const { return fScreenW; }
		inline long GetStepTop( void ) const { return fStepTop; }
		inline long GetStepTitle( void ) const { return fStepTitle; }
		inline unsigned short GetLptPortAdr( void ) const { return fLptPortAdr; }

		inline const string & GetByeStr( void ) const { return fByeStr; }
		inline const string & GetOverview( void ) const { return fOverview; }

		const string * GetDemofileName( size_t index );
};

#endif	/* __CONFILE_H__ */
