# Supplementary material for: Mental Reactivation and Pleasantness Judgment of Experience Related to Vision, Hearing, Skin Sensations, Taste and Olfaction
Source: PLoS One. 2016 Jul 11;11(7):e0159036. doi: 10.1371/journal.pone.0159036 (PMC4939968; doi:10.1371/journal.pone.0159036)
Supplement: S1 Code — (ZIP) [file pone.0159036.s003.zip › mycontrol.cpp]

#include "mycontrol.h"
#include "TCounter.h"
#include "xls.h"

#include <fstream>
#include <math.h>
#include <conio.h>

static TCounter counter;

MyControl::MyControl( long timerTime, unsigned short lptPort ) :
	mTimer( timerTime ),
	mLptPort( lptPort ),
	fCurWord( 0 ),
	fCurFile( 0 ),
	fSenChanged( true )
{
}

void MyControl::Appear( void )
{
	if ( !fState.test( sfStarted ) )
		return;

	counter();

	fState.reset( sfWtAppear );
	fState.set( sfWtSpaceUp );
}

void MyControl::ControlBut( short val, bool upDown )
{
	if ( !fState.test( sfStarted ) )
		return;

	if ( upDown && fState.test( sfWtKeyDown ) )
	{
		fData[ fCurFile ].fStrings[ fCurWord ].fResults[ 2 ] = counter() * 1000;

		if ( mLptPort )
			_outp( mLptPort, 0 );

		fData[ fCurFile ].fStrings[ fCurWord ].fResults[ 0 ] = val;

		fState.reset( sfWtKeyDown );
		fState.set( sfWtKeyUp );
	}

	if ( !upDown && fState.test( sfWtKeyUp ) && val == fData[ fCurFile ].fStrings[ fCurWord ].fResults[ 0 ] )
	{
		fData[ fCurFile ].fStrings[ fCurWord ].fResults[ 3 ] = counter() * 1000;

		if ( mLptPort )
			_outp( mLptPort, 1 );

		fState.reset( sfWtKeyUp );
		fState.set( sfWtSpaceDown );
	}
}

int MyControl::LoadDemofile( const char *fileName )
{
	if ( !fileName )
		return -1;

	fstream f( fileName, ios::in );

	if ( f.fail() )
		return -1;

	fData.push_back( DemoFile() );

	fData.back().fDone = false;
	fData.back().fOutputFileName = fileName;

	getline( f, fData.back().fSen );

	while ( !f.eof() ){
		fData.back().fStrings.push_back( DemofileEntry() );
		f >> fData.back().fStrings.back().fWord;

		if ( fData.back().fStrings.back().fWord.find_first_not_of( " \n\t" ) == string::npos )
			fData.back().fStrings.pop_back();
	}

	return 0;
}

bool MyControl::Space( bool upDown )
{
	if ( upDown )
		fState.set( sfSpaceDown );
	else
		fState.reset( sfSpaceDown );

	if ( !fState.test( sfStarted ) )
		return false;

	if ( !upDown && fState.test( sfWtSpaceUp ) )
	{
		fData[ fCurFile ].fStrings[ fCurWord ].fResults[ 1 ] = counter() * 1000;

		if ( mLptPort ){
			//MessageBox( NULL, "xz", "xz", MB_OK );
			_outp( mLptPort, 1 );
		}
		
			//MessageBox( NULL, "xz2", "xz2", MB_OK );

		fState.reset( sfWtSpaceUp );
		fState.set( sfWtKeyDown );
	}

	if ( upDown && fState.test( sfWtSpaceDown ) )
	{
		fData[ fCurFile ].fStrings[ fCurWord ].fResults[ 4 ] = counter() * 1000;

		if ( mLptPort )
			_outp( mLptPort, 0 );

		fData[ fCurFile ].fStrings[ fCurWord ].fResults[ 1 ] -= mTimer;

		if ( ++fCurWord >= fData[ fCurFile ].fStrings.size() ){
			fData[ fCurFile ].fDone = true;

			if ( ++fCurFile >= fData.size() ){
				--fCurFile;

				fState.reset();
				fState.set( sfDone );

				return true;
			}

			fState.set( sfSenChanged );
			fCurWord = 0;
		}
		
		fState.reset( sfWtSpaceDown );
		fState.set( sfWtAppear );

		return true;
	}

	return false;
}

void MyControl::Start( void )
{
	if ( !fState.test( sfDone ) ){
		fState.set( sfStarted );
		fState.set( sfWtAppear );
	}
}

void MyControl::WriteXls( void )
{
	size_t i, j, k;

	//char defFont[] = "Arial";// Cyr";
	//unsigned char bof[ 8 ] = { 0x09, 0x00, 0x04, 0x00, 0x02, 0x00, 0x10, 0x00 };
	unsigned char eof[ 4 ] = { 0x0A, 0x00, 0x00, 0x00 };
	//unsigned char font[ 18 ] = { 0x31, 0x00, 0x0E, 0x00, 0xC8, 0x00 };//, 0x00, 0x00, 0x09,
		//0x41, 0x72, 0x69, 0x61, 0x6C, 0x20, 0x43, 0x79, 0x72 };
	byte_t start[ 14 ] = { 0x09, 0x00, 0x04, 0x00, 0x02, 0x00, 0x10, 0x00,
		0x42, 0x00, 0x02, 0x00, 0x01, 0x80 };

	//SetPtr( font + 2, static_cast< word_t >( strlen( defFont ) + 5 ) );
	//SetPtr( font + 8, static_cast< byte_t >( strlen( defFont ) ) );

	//while ( defFont[ ++i ] )
	//	font[ i + 9 ] = defFont[ i ];

	for ( i = 0; i < fData.size(); ++i ){
		if ( !fData[ i ].fDone )
			continue;

		unsigned char dim[ 12 ] = { 0x00, 0x00, 0x08, 0x00 };

		SetPtr( dim + 6, static_cast< word_t >( fData[ i ].fStrings.size() ) );
		SetPtr( dim + 10, static_cast< word_t >( 7 ) );

		fData[ i ].fOutputFileName += ".xls";
		FILE *f = fopen( fData[ i ].fOutputFileName.c_str(), "wb" );

		fwrite( start, 14, 1, f );
		//fwrite( bof, 8, 1, f );
		fwrite( dim, 12, 1, f );
		//fwrite( font, 18, 1, f );

		for ( j = 0; j < fData[ i ].fStrings.size(); ++j ){
			for ( k = 0; k < 5; ++k )
				WriteNumber( f, 2 + k, j, fData[ i ].fStrings[ j ].fResults[ k ] );
		}

		for ( j = 0; j < fData[ i ].fStrings.size(); ++j )
			WriteLabel( f, 0, j, fData[ i ].fStrings[ j ].fWord.c_str() );

		fwrite( eof, 4, 1, f );

		fclose( f );
	}
}

MyControl::~MyControl( void )
{
	for ( size_t i = 0; i < fData.size(); ++i ){
		fData[ i ].fOutputFileName.insert( fData[ i ].fOutputFileName.begin(),
			fOutpChars.begin(), fOutpChars.end() );
	}

	WriteXls();
}
