# Supplementary material for: Mental Reactivation and Pleasantness Judgment of Experience Related to Vision, Hearing, Skin Sensations, Taste and Olfaction
Source: PLoS One. 2016 Jul 11;11(7):e0159036. doi: 10.1371/journal.pone.0159036 (PMC4939968; doi:10.1371/journal.pone.0159036)
Supplement: S1 Code — (ZIP) [file pone.0159036.s003.zip › mycontrol.h]

#ifndef __MYCONTROL_H__
#define __MYCONTROL_H__

#include <string>
#include <vector>
#include <bitset>

using namespace std;

class MyControl
{
	enum StateFlags {
		sfDone,
		sfStarted,
		sfSenChanged,
		sfSpaceDown,
		sfWtSpaceUp,
		sfWtKeyDown,
		sfWtKeyUp,
		sfWtSpaceDown,
		sfWtAppear
	};

	struct DemofileEntry
	{
		string fWord;
		double fResults[ 5 ];
	};

	struct DemoFile
	{
		string fSen;
		string fOutputFileName;
		bool fDone;
		vector< DemofileEntry > fStrings;
	};

	vector< DemoFile > fData;

	size_t fCurWord;
	size_t fCurFile;

	//bool mStarted;
	long mTimer;
	//long mState;
	short mLptPort;
	bool fSenChanged;

	string fOutpChars;

	bitset< 9 > fState;

	public:
		MyControl( long timerTime, unsigned short lptPort );

		void Appear( void );
		void ControlBut( short val, bool upDown );
		int LoadDemofile( const char *fileName );
		void Start( void );
		bool Space( bool upDown );

		inline bool Done( void ) const { return !fState.test( sfStarted ); }

		inline bool SenChanged( void )
		{
			if ( !fSenChanged )
				return false;
			return !( fSenChanged = false );
		}

		inline const char *GetCurSen( void ) const { return fData[ fCurFile ].fSen.c_str(); }
		inline const char *GetCurWord( void ) const { return fData[ fCurFile ].fStrings[ fCurWord ].fWord.c_str(); }

		inline void SetOutpChars( string &chars ) { fOutpChars = chars; }
		~MyControl( void );

	private:
		void WriteXls( void );
};

#endif	/* __MYCONTROL_H__ */
