# Supplementary material for: Mental Reactivation and Pleasantness Judgment of Experience Related to Vision, Hearing, Skin Sensations, Taste and Olfaction
Source: PLoS One. 2016 Jul 11;11(7):e0159036. doi: 10.1371/journal.pone.0159036 (PMC4939968; doi:10.1371/journal.pone.0159036)
Supplement: S1 Code — (ZIP) [file pone.0159036.s003.zip › options.cfg]

BkColor = "0x00000000"
BorderColor = "0x00FFFFFF"
FontColor = "0x00FFFFFF"
FontSize = "50"
TimeToAppear = "1000"
TimeToDisappear = "2000"
LptPortAdress = "0"
/*LptPortAdress = "0x03BC"	*/
ScreenWidth = "1024"
ScreenHeight = "768"
StepTop = "200"
StepTitle = "50"
OverviewStr = "Âàì ïðåäëàãàåòñÿ ïðèíÿòü ó÷àñòèå â ýêñïåðèìåíòå, ãäå íåîáõîäèìî ýìîöèîíàëüíî îöåíèòü ñëîâà, ïðèíàäëåæàùèå ê îïðåäåëåííîé ìîäàëüíîñòè. Íàæìèòå ëþáóþ êëàâèøó."
EndString = "Ýêñïåðèìåíò çàêîí÷åí, áîëüøîå ñïàñèáî. Íàæìèòå ëþáóþ êëàâèøó."
DemoFiles = "s001.txt", "z000.txt", "s004.txt"
