# Supplementary material for: Mental Reactivation and Pleasantness Judgment of Experience Related to Vision, Hearing, Skin Sensations, Taste and Olfaction
Source: PLoS One. 2016 Jul 11;11(7):e0159036. doi: 10.1371/journal.pone.0159036 (PMC4939968; doi:10.1371/journal.pone.0159036)
Supplement: S1 Code — (ZIP) [file pone.0159036.s003.zip › show.cpp]

#define INITGUID
#define WIN32_LEAN_AND_MEAN
#define _WIN32_WINDOWS  0x0401
#define DIRECTINPUT_VERSION 0x0700
#define DIRECTDRAW_VERSION 0x0700

#include <windows.h>
#include <dinput.h>
#include <ddraw.h>
#include <stdio.h>

#include <string>
#include <bitset>

#include "confile.h"
#include "mycontrol.h"

#include "TLogCounter.h"

using namespace std;

enum RunState
{
	rsPrompt,
	rsOver,
	rsWtTm1,
	rsWtTm2,
	rsWtPerm,
	rsEnd
};

enum RedrawType
{
	rtPrompt,
	rtOverview,
	rtTitleOnly,
	rtTitleAndText,
	rtOnEnd
};

const int kDIBufferSize = 256;

const char kCfgFile[] = "options.cfg";

IDirectInput7			*g_pDI			= NULL;
IDirectInputDevice7		*g_pKeyboard	= NULL;
IDirectDraw7			*g_pDD			= NULL;
IDirectDrawSurface7		*g_DDMainSurf	= NULL;
IDirectDrawSurface7		*g_DDSBack		= NULL;

HBRUSH					g_bkBrush		= NULL;
HBRUSH					g_borderBrush	= NULL;
HFONT					g_appFont		= NULL;

HANDLE					g_events[ 2 ];

HINSTANCE				g_hInst			= NULL;
HWND					g_appWnd		= NULL;

TConfile				gConf;
MyControl				*g_controller	= NULL;

bitset< 6 >				gState;

string					g_outputFileName;

#ifdef _DEBUG
TLogCounter gLogCounter1( "log101.txt" );
TLogCounter gLogCounter2( "log102.txt" );
TLogCounter gLogCounter3( "log103.txt" );
#endif

HRESULT InitDirectInput( HWND hwnd );
HRESULT InitDirectDraw( HWND hwnd );
HRESULT InitMiscellaneous( void );
HWND CreateAppWindow( void );

void FreeAll( void );
int UpdateInputState( void );
HRESULT InitFail( HWND hWnd, HRESULT hRet, LPCTSTR szError, ... );

void ProcessTimer( void );
void ProcessKeyboard( void );
void ProcessKbKey( DWORD key, bool state );

void DrawScreen( RedrawType type );

int WINAPI WinMain( HINSTANCE hInstance, HINSTANCE, LPSTR, int )
{
	HRESULT hr;
	DWORD dwResult;

	g_hInst = hInstance;

	atexit( FreeAll );

	hr = InitMiscellaneous();
	if ( hr < 0 ){
		//MessageBox( NULL, "InitMiscellaneous Failed", NULL, MB_OK );
		return hr;
	}

	g_appWnd = CreateAppWindow();
	if ( !g_appWnd ){
		MessageBox( NULL, "CreateAppWindow Failed", NULL, MB_OK );
		return -1;
	}

	hr = InitDirectInput( g_appWnd );
	if ( FAILED(hr) ){
		//MessageBox( g_appWnd, "InitDirectInput Failed", NULL, MB_OK );
		return hr;
	}

	hr = InitDirectDraw( g_appWnd );
	if ( FAILED(hr) ){
		//MessageBox( g_appWnd, "InitDirectDraw Failed", NULL, MB_OK );
		return hr;
	}

	g_events[ 0 ] = CreateEvent( NULL, FALSE, TRUE, "SergeysKbEvent" );
	hr = g_pKeyboard->SetEventNotification( g_events[ 0 ] );
	if ( FAILED(hr) ){
		MessageBox( g_appWnd, "IDirectInputDevice7::SetEventNotification FAILED", NULL, MB_OK );
		return hr;
	}

	hr = g_pKeyboard->Acquire();
	if ( FAILED(hr) ){
		MessageBox( g_appWnd, "IDirectInputDevice7::Acquire FAILED", NULL, MB_OK );
		return hr;
	}

	ShowCursor( FALSE );	// Hide mouse cursor

	if ( !LockWindowUpdate( g_appWnd ) ){
		MessageBox( g_appWnd, "LockWindowUpdate", NULL, MB_OK );
		return -1;
	}

	DrawScreen( rtPrompt );

	gState.set( rsPrompt );

#ifndef _DEBUG
	try {
#endif

	while ( 1 )
	{
		dwResult = WaitForMultipleObjects( 2, g_events, FALSE, INFINITE);

		switch ( dwResult )
		{
			case WAIT_OBJECT_0 + 0:			// Keyboard
#ifdef _DEBUG
				gLogCounter1();
				gLogCounter2();
				gLogCounter3();
#endif
				ProcessKeyboard();
				break;
			case WAIT_OBJECT_0 + 1:			// Timer
#ifdef _DEBUG
				gLogCounter1();
				gLogCounter2();
				gLogCounter3();
#endif
				ProcessTimer();
				break;
		}
	}

#ifndef _DEBUG
	}catch( ... ){
		FreeAll();
		DestroyWindow( g_appWnd );
		MessageBox( NULL, "Fatal error!", "Fatal error!", MB_OK );
	}
#endif

	return 0;
}

void ProcessTimer( void )
{
	if ( gState.test( rsWtTm1 ) && gState.test( rsWtTm2 ) ){
		LARGE_INTEGER liDueTime;

		gState.reset();
		gState.set( rsWtTm1 );

		liDueTime.QuadPart = - gConf.GetTimeToAp() * 10000;
		SetWaitableTimer( g_events[ 1 ], &liDueTime, 0, NULL, NULL, 0 );

		DrawScreen( rtTitleOnly );
	}else if ( gState.test( rsWtTm1 ) )
	{
		gState.reset();
		gState.set( rsWtTm2 );

		LARGE_INTEGER liDueTime;

		if ( g_controller->Done() ){
			gState.reset();
			gState.set( rsEnd );

			DrawScreen( rtOnEnd );

			return;
		}

#ifdef _DEBUG
		gLogCounter1( true );
#endif

		g_controller->Appear();

		liDueTime.QuadPart = - gConf.GetTimeToDis() * 10000;
		SetWaitableTimer( g_events[ 1 ], &liDueTime, 0, NULL, NULL, 0 );

		if ( g_controller->SenChanged() )
			DrawScreen( rtTitleOnly );

		DrawScreen( rtTitleAndText );

	}else if ( gState.test( rsWtTm2 ) ){
		gState.reset( rsWtTm2 );
		gState.set( rsWtPerm );

		DrawScreen( rtTitleOnly );
	}
}

void ProcessKbKey( DWORD key, bool state )
{
	if ( key == DIK_SPACE )
	{
#ifdef _DEBUG
		gLogCounter2( true );
#endif
		if ( g_controller->Space( state ) ){
			if ( gState.test( rsWtTm2 ) ){
				gState.set( rsWtTm1 );
			}else{
				LARGE_INTEGER liDueTime;

				gState.reset();
				gState.set( rsWtTm1 );

				liDueTime.QuadPart = - gConf.GetTimeToAp() * 10000;
				SetWaitableTimer( g_events[ 1 ], &liDueTime, 0, NULL, NULL, 0 );

				DrawScreen( rtTitleOnly );
			}
			return;
		}
	}

	if ( gState.test( rsPrompt ) )
	{
		if ( !state )
			return;

		if ( key == DIK_RETURN ){
			gState.reset( rsPrompt );
			gState.set( rsOver );

			g_controller->SetOutpChars( g_outputFileName );

			DrawScreen( rtOverview );

			return;
		}

		if ( key == DIK_BACK ){
			if ( !g_outputFileName.empty() )
				g_outputFileName.erase( g_outputFileName.end() - 1 );
			else
				return;

			DrawScreen( rtPrompt );

			return;
		}

		char ch = MapVirtualKey( key, 1 );

		if ( !( ( ch >= '0' && ch <= '9' ) || ( ch >='A' && ch <= 'Z' ) ) )
			return;

		g_outputFileName += MapVirtualKey( key, 1 );
		DrawScreen( rtPrompt );
	}else if ( gState.test( rsOver ) ){
		if ( state ){
			gState.reset( rsOver );
			gState.set( rsWtTm1 );

			DrawScreen( rtTitleAndText );

			g_controller->Start();

			ProcessTimer();
		}
	}else if ( gState.test( rsWtTm2 ) || gState.test( rsWtPerm ) ){
		short val = 128;

		switch ( MapVirtualKey( key, 1 ) ){
			case 0x41:		// A
				val = -5;
				break;
			case 0x53:		// S
				val = -4;
				break;
			case 0x44:		// D
				val = -3;
				break;
			case 0x46:		// F
				val = -2;
				break;
			case 0x47:		// G
				val = -1;
				break;
			case 0x48:		// H
				val = 0;
				break;
			case 0x4a:		// J
				val = 1;
				break;
			case 0x4b:		// K
				val = 2;
				break;
			case 0x4c:		// L
				val = 3;
				break;
			case 0xba:		// ;
				val = 4;
				break;
			case 0xde:		// "
				val = 5;
				break;
		}

		if ( val != 128 ){
#ifdef _DEBUG
		gLogCounter3( true );
#endif
			g_controller->ControlBut( val, state );
		}

		return;
	}else if ( gState.test( rsEnd ) && state )
		exit( 0 );
}

void DrawScreen( RedrawType type )
{
	HRESULT hr;
	HDC hdc;
	RECT rc;

/*	DDBLTFX ddbltfx;

    // Use the blter to do a color fill to clear the back buffer
    ZeroMemory( &ddbltfx, sizeof( ddbltfx ) );
    ddbltfx.dwSize = sizeof( ddbltfx );
    ddbltfx.dwFillColor = 0x00FFFFFF & gConf.GetBkColor();
    g_DDSBack->Blt( NULL, NULL, NULL, DDBLT_COLORFILL | DDBLT_WAIT, &ddbltfx );
*/
	if ( !g_DDSBack || g_DDSBack->GetDC( &hdc ) != DD_OK )
		return;

	HGDIOBJ last = SelectObject( hdc, g_appFont );
	SetBkColor( hdc, 0x00FFFFFF & gConf.GetBkColor() );
	SetTextColor( hdc, 0x00FFFFFF & gConf.GetFontColor() );

	rc.left = 0;
	rc.top = 0;
	rc.right = gConf.GetScreenW();
	rc.bottom = gConf.GetScreenH();

	FillRect( hdc, &rc, g_bkBrush );
	
	rc.top = gConf.GetStepTop();

	switch ( type )
	{
		case rtPrompt:
			rc.top += DrawText( hdc, "Ââåäèòå èìÿ ôàéëà äàííûõ:", -1, &rc,
				DT_CENTER | DT_NOCLIP | DT_NOPREFIX | DT_TOP | DT_WORDBREAK);

			DrawText( hdc, g_outputFileName.c_str(), -1, &rc,
				DT_CENTER | DT_NOCLIP | DT_NOPREFIX | DT_TOP | DT_WORDBREAK);

			break;
		case rtOverview:
			DrawText( hdc, gConf.GetOverview().c_str(), -1, &rc,
				DT_CENTER | DT_NOCLIP | DT_NOPREFIX | DT_TOP | DT_WORDBREAK);

			break;
		case rtTitleAndText:
		{
			const char *text = g_controller->GetCurSen();
			SIZE size;

			DrawText( hdc, text, -1, &rc,
				DT_CENTER | DT_NOCLIP | DT_NOPREFIX | DT_TOP );

			if ( !GetTextExtentPoint32( hdc, text, strlen( text ), &size ) )
				return;

			rc.left = ( gConf.GetScreenW() - size.cx - 10 ) / 2;
			rc.top = gConf.GetStepTop();
			rc.right = ( gConf.GetScreenW() + size.cx + 10 ) / 2;
			rc.bottom = gConf.GetStepTop() + size.cy;

			FrameRect( hdc, &rc, g_borderBrush );

			rc.left = 0;
			rc.top = gConf.GetStepTop() + size.cy + gConf.GetStepTitle();
			rc.right = gConf.GetScreenW();
			rc.bottom = gConf.GetScreenH();

			DrawText( hdc, g_controller->GetCurWord(), -1, &rc,
				DT_CENTER | DT_NOCLIP | DT_NOPREFIX | DT_TOP );

			break;
		}
		case rtTitleOnly:
		{
			const char *text = g_controller->GetCurSen();
			SIZE size;

			DrawText( hdc, text, -1, &rc,
				DT_CENTER | DT_NOCLIP | DT_NOPREFIX | DT_TOP );

			if ( !GetTextExtentPoint32( hdc, text, strlen( text ), &size ) )
				return;

			rc.left = ( gConf.GetScreenW() - size.cx - 10 ) / 2;
			rc.top = gConf.GetStepTop();
			rc.right = ( gConf.GetScreenW() + size.cx + 10 ) / 2;
			rc.bottom = gConf.GetStepTop() + size.cy;

			FrameRect( hdc, &rc, g_borderBrush );

			rc.top = rc.bottom;
			rc.left = 0;
			rc.right = gConf.GetScreenW();
			rc.bottom = gConf.GetScreenH();

			FillRect( hdc, &rc, g_bkBrush );

			break;
		}
		case rtOnEnd:
			DrawText( hdc, gConf.GetByeStr().c_str(), -1, &rc,
				DT_CENTER | DT_NOCLIP | DT_NOPREFIX | DT_TOP | DT_WORDBREAK);

			break;
	}

	SelectObject( hdc, last );

	g_DDSBack->ReleaseDC( hdc );

	while ( 1 )
	{
		hr = g_DDMainSurf->Flip( NULL, 0 );
		if ( hr == DD_OK )
			break;
		if ( hr == DDERR_SURFACELOST )
		{
			hr = g_DDMainSurf->Restore();
			if ( hr != DD_OK )
				break;
		}
	}
}

HRESULT InitMiscellaneous( void )
{
	char lpszFace[] = "Times New Roman Cyr";
	int i;

#ifndef _DEBUG
	//SetPriorityClass( GetCurrentProcess(), REALTIME_PRIORITY_CLASS );
#endif

	if ( gConf.ReadFile( kCfgFile ) < 0 )		// Load configuration file
		return -1;

#ifdef _DEBUG
	g_controller = new MyControl( gConf.GetTimeToDis(), 0 );
#else
	g_controller = new MyControl( gConf.GetTimeToDis(), gConf.GetLptPortAdr() );
#endif
	if ( !g_controller )
		return InitFail( NULL, -1, "Not enough memory" );

	for ( i = 0; gConf.GetDemofileName( i ); ++i ){
		if ( g_controller->LoadDemofile( gConf.GetDemofileName( i )->c_str() ) < 0 )	// Load demofiles
			return InitFail( NULL, -1, "Fail to load \"%s\" DemoFile", gConf.GetDemofileName( i )->c_str() );
	}
	if ( i < 1 )
		return InitFail( NULL, -1, "No DemoFiles specified" );

	g_bkBrush = CreateSolidBrush( 0x00FFFFFF & gConf.GetBkColor() );		// Create background brush
	if ( !g_bkBrush )
		return InitFail( NULL, -1, "CreateSolidBrush FAILED" );

	g_borderBrush = CreateSolidBrush( 0x00FFFFFF & gConf.GetBorderColor() );	// Create brush for borders
	if ( !g_borderBrush )
		return InitFail( NULL, -1, "CreateSolidBrush FAILED" );

	// Create font of preferred size
	g_appFont = CreateFont( gConf.GetFontSize(), 0, 0, 0, FW_NORMAL, 0, 0, 0, DEFAULT_CHARSET, 0, 0, 0, DEFAULT_PITCH, lpszFace );
	if ( !g_appFont )
		return InitFail( NULL, -1, "CreateFont FAILED" );

	g_events[ 1 ] = CreateWaitableTimer( NULL, TRUE, "SergeysWaitableTimer" );
	if ( !g_events[ 1 ] )
		return InitFail( NULL, -1, "CreateWaitableTimer FAILED" );

	return S_OK;
}

HWND CreateAppWindow( void )
{
	HWND hwnd;
	WNDCLASS wc;
	char szClassName[] = "---TheShowMustGoOn---";

	wc.style = CS_HREDRAW | CS_VREDRAW;
	wc.cbClsExtra = wc.cbWndExtra = 0;
	wc.lpfnWndProc = DefWindowProc;
	wc.hInstance = g_hInst;
	wc.hIcon = NULL;
	wc.hCursor = LoadCursor( NULL, IDC_ARROW );
	wc.hbrBackground = g_bkBrush;
	wc.lpszMenuName = NULL;
	wc.lpszClassName = szClassName;

	if ( !RegisterClass( &wc ) )
		return NULL;

	hwnd = CreateWindowEx( 
#ifndef _DEBUG
		//WS_EX_TOPMOST |
#endif
		0,
		szClassName, szClassName, WS_POPUP | WS_VISIBLE,
		0, 0,
		gConf.GetScreenW(), gConf.GetScreenH(),
		0, 0, g_hInst, NULL );

	return hwnd;
}

HRESULT InitDirectDraw( HWND hwnd )
{
	DDSURFACEDESC2 ddsd;
	DDSCAPS2 ddscaps;
	HRESULT hr;

	hr = DirectDrawCreateEx( NULL, (void **)&g_pDD, IID_IDirectDraw7, NULL );
	if ( FAILED(hr) )
		return InitFail( hwnd, hr, "DirectDrawCreateEx FAILED" );

	// Get exclusive mode
#ifdef _DEBUG
	hr = g_pDD->SetCooperativeLevel( hwnd, DDSCL_EXCLUSIVE | DDSCL_FULLSCREEN /*DDSCL_NORMAL*/ | DDSCL_NOWINDOWCHANGES | DDSCL_ALLOWREBOOT );
#else
	hr = g_pDD->SetCooperativeLevel( hwnd, DDSCL_EXCLUSIVE | DDSCL_FULLSCREEN | DDSCL_NOWINDOWCHANGES );
#endif
	if ( FAILED(hr) )
		return InitFail( hwnd, hr, "SetCooperativeLevel FAILED" );

//#ifndef _DEBUG
	// Set the video mode to kScreenWidth x kScreenHeight x 8
	hr = g_pDD->SetDisplayMode( gConf.GetScreenW(), gConf.GetScreenH(),
		gConf.GetColorDeeph(), 0, 0 );
	if ( FAILED(hr) )
		return InitFail( hwnd, hr, "SetDisplayMode FAILED" );
//#endif

	// Create the primary surface with 1 back buffer
	ZeroMemory( &ddsd, sizeof( ddsd ) );

	ddsd.dwSize = sizeof( ddsd );
	ddsd.dwFlags = DDSD_CAPS | DDSD_BACKBUFFERCOUNT;
	ddsd.ddsCaps.dwCaps = DDSCAPS_PRIMARYSURFACE | DDSCAPS_FLIP | DDSCAPS_COMPLEX;
	ddsd.dwBackBufferCount = 1;

	hr = g_pDD->CreateSurface( &ddsd, &g_DDMainSurf, NULL );
	if ( FAILED(hr) )
		return InitFail( hwnd, hr, "CreateSurface FAILED" );

	// Get a pointer to the back buffer
	ZeroMemory( &ddscaps, sizeof( ddscaps ) );
	ddscaps.dwCaps = DDSCAPS_BACKBUFFER;
	hr = g_DDMainSurf->GetAttachedSurface( &ddscaps, &g_DDSBack );
	if ( hr != DD_OK )
		return InitFail( hwnd, hr, "GetAttachedSurface FAILED" );

	return S_OK;
}

HRESULT InitDirectInput( HWND hwnd )
{
	HRESULT hr;

	hr = DirectInputCreateEx( g_hInst, DIRECTINPUT_VERSION,  IID_IDirectInput7, (void **)&g_pDI, NULL );
	if ( FAILED(hr) )
		return InitFail( hwnd, hr, "DirectInputCreateEx FAILED" );

	hr = g_pDI->CreateDeviceEx( GUID_SysKeyboard, IID_IDirectInputDevice7, (void **)&g_pKeyboard, NULL );
	if ( FAILED(hr) )
		return InitFail( hwnd, hr, "IDirectInput7::CreateDeviceEx FAILED" );

	hr = g_pKeyboard->SetDataFormat( &c_dfDIKeyboard );
	if ( FAILED(hr) )
		return InitFail( hwnd, hr, "IDirectInputDevice7::SetDataFormat FAILED" );

#ifdef _DEBUG
	hr = g_pKeyboard->SetCooperativeLevel( hwnd, DISCL_NONEXCLUSIVE | DISCL_FOREGROUND);
#else
	hr = g_pKeyboard->SetCooperativeLevel( hwnd, DISCL_EXCLUSIVE | DISCL_FOREGROUND);
#endif
	if ( FAILED(hr) )
		return InitFail( hwnd, hr, "IDirectInputDevice7::SetCooperativeLevel FAILED" );

	DIPROPDWORD dipdw;

	dipdw.diph.dwSize = sizeof(DIPROPDWORD);
	dipdw.diph.dwHeaderSize = sizeof(DIPROPHEADER);
	dipdw.diph.dwObj = 0;
	dipdw.diph.dwHow = DIPH_DEVICE;
	dipdw.dwData = kDIBufferSize;

	hr = g_pKeyboard->SetProperty( DIPROP_BUFFERSIZE, &dipdw.diph );
	if ( FAILED(hr) )
		return InitFail( hwnd, hr, "IDirectInputDevice7::SetProperty FAILED" );

    return S_OK;
}

void ProcessKeyboard( void )
{
	DWORD i;

	if ( g_pKeyboard )
    {
        DIDEVICEOBJECTDATA didod[ kDIBufferSize ];  // Receives buffered data 
        DWORD dwElements;
        HRESULT hr;
        hr = DIERR_INPUTLOST;

        while ( hr != DI_OK )
        {
            dwElements = kDIBufferSize;
            hr = g_pKeyboard->GetDeviceData( sizeof(DIDEVICEOBJECTDATA), didod, &dwElements, 0 );
            if (hr != DI_OK)
            {
                hr = g_pKeyboard->Acquire();
                if ( FAILED(hr) )
                    exit( 1 );
            }
        }

        if ( FAILED(hr) )  
            exit( 1 );
        
        for ( i = 0; i < dwElements; i++ )
        {
			if ( didod[ i ].dwOfs == DIK_ESCAPE )
				exit( 0 );

			ProcessKbKey( didod[ i ].dwOfs, ( didod[ i ].dwData & 0x80 ) ? true : false );
        }
	}
}

void FreeAll( void )
{
 	if ( g_pKeyboard ){
		g_pKeyboard->Unacquire();

		g_pKeyboard->Release();
		g_pKeyboard = NULL;
	}

	if ( g_pDI ){
		g_pDI->Release();
		g_pDI = NULL;
	}

	if ( g_pDD ){
		if ( g_DDMainSurf ){
			g_DDMainSurf->Release();
			g_DDMainSurf = NULL;
		}
		g_pDD->Release();
		g_pDD = NULL;
	}

	if ( g_bkBrush ){
		DeleteObject( g_bkBrush );
		g_bkBrush = NULL;
	}

	if ( g_appFont ){
		DeleteObject( g_appFont );
		g_appFont = NULL;
	}

	if ( g_borderBrush ){
		DeleteObject( g_borderBrush );
		g_borderBrush = NULL;
	}

	if ( g_controller ){
		delete g_controller;
		g_controller = NULL;
	}

	ShowCursor( TRUE );
}

HRESULT InitFail( HWND hWnd, HRESULT hRet, LPCTSTR szError, ... )
{
	char	szBuff[128];
	va_list	vl;

	va_start( vl, szError );
	vsprintf( szBuff, szError, vl );
	FreeAll();
	MessageBox( hWnd, szBuff, NULL, MB_OK );
	DestroyWindow( hWnd );
	va_end( vl );

	return hRet;
}
