# Supplementary material for: Mental Reactivation and Pleasantness Judgment of Experience Related to Vision, Hearing, Skin Sensations, Taste and Olfaction
Source: PLoS One. 2016 Jul 11;11(7):e0159036. doi: 10.1371/journal.pone.0159036 (PMC4939968; doi:10.1371/journal.pone.0159036)
Supplement: S1 Code — (ZIP) [file pone.0159036.s003.zip › TCounter.cpp]

#include "TCounter.h"

bool TCounter::sInited = false;
bool TCounter::sGood;
LARGE_INTEGER TCounter::sFrequency;

TCounter::TCounter( void )
{
	if ( !sInited ){
		if ( !QueryPerformanceFrequency( &sFrequency ) ){
			sGood = false;
			sFrequency.QuadPart = 1000;
		}else
			sGood = true;

		sInited = true;
	}

	fStart.QuadPart = 0;
}

double TCounter::operator()( void )
{
	LARGE_INTEGER end;

	if ( sGood )
		QueryPerformanceCounter( &end );
	else
		end.QuadPart = GetTickCount();

	fResult = static_cast< double >( end.QuadPart - fStart.QuadPart ) / sFrequency.QuadPart;
	fStart.QuadPart = end.QuadPart;

	return fResult;
}
