# Supplementary material for: Mental Reactivation and Pleasantness Judgment of Experience Related to Vision, Hearing, Skin Sensations, Taste and Olfaction
Source: PLoS One. 2016 Jul 11;11(7):e0159036. doi: 10.1371/journal.pone.0159036 (PMC4939968; doi:10.1371/journal.pone.0159036)
Supplement: S1 Code — (ZIP) [file pone.0159036.s003.zip › TCounter.h]

#ifndef __TCOUNTER_H__
#define __TCOUNTER_H__

#include <windows.h>

class TCounter
{
	static bool sGood;
	static bool sInited;
	static LARGE_INTEGER sFrequency;

	LARGE_INTEGER fStart;
	double fResult;

	public:
		TCounter( void );

		double operator()( void );

		inline double GetLastTime( void ) const { return fResult; }
};

#endif	/* __TCOUNTER_H__ */
