# Supplementary material for: Mental Reactivation and Pleasantness Judgment of Experience Related to Vision, Hearing, Skin Sensations, Taste and Olfaction
Source: PLoS One. 2016 Jul 11;11(7):e0159036. doi: 10.1371/journal.pone.0159036 (PMC4939968; doi:10.1371/journal.pone.0159036)
Supplement: S1 Code — (ZIP) [file pone.0159036.s003.zip › TLogCounter.h]

#ifndef __TLOGCOUNTER_H__
#define __TLOGCOUNTER_H__

#include <stdio.h>

#include "TCounter.h"

class TLogCounter : public TCounter
{
	FILE *fLogFile;

	public:
		class TWrongFName{};

		TLogCounter( const char *fileName )
		{
			if ( !fileName || !( fLogFile = fopen( fileName, "a" ) ) )
				throw( TWrongFName() );
		}

		~TLogCounter( void )
		{
			fclose( fLogFile );
		}

		inline double operator()( bool save = false )
		{
			TCounter::operator()();

			if ( save )
				fprintf( fLogFile, "%lf\n", GetLastTime() );

			return GetLastTime();
		}
};

#endif	/* __TLOGCOUNTER_H__ */
