# Supplementary material for: Mental Reactivation and Pleasantness Judgment of Experience Related to Vision, Hearing, Skin Sensations, Taste and Olfaction
Source: PLoS One. 2016 Jul 11;11(7):e0159036. doi: 10.1371/journal.pone.0159036 (PMC4939968; doi:10.1371/journal.pone.0159036)
Supplement: S1 Code — (ZIP) [file pone.0159036.s003.zip › xls.cpp]

#include "xls.h"

#include <string.h>
#include <math.h>

void WriteLabel( FILE *f, word_t column, word_t row, const char *str )
{
	size_t len = strlen( str );
	unsigned char label[ 267 ] = { 0x04 };
	int i = 0;

	if ( len > 255 )
		len = 255;

	SetPtr( label + 2, static_cast< word_t >( len + 8 ) );
	SetPtr( label + 4, row );
	SetPtr( label + 6, column );

	label[ 11 ] = static_cast< byte_t >( len );

	while ( str[ i ] )
		label[ 12 + i ] = str[ i++ ];

	fwrite( label, 12 + len, 1, f );
}

void WriteNumber( FILE *f, word_t column, word_t row, double num )
{
	unsigned char number[ 19 ] = { 0x03, 0x00, 0x0F, 0x00 };

	SetPtr( number + 4, row );
	SetPtr( number + 6, column );

	SetPtr( number + 11, static_cast< double >( floor( num ) ) );

  	fwrite( number, 19, 1, f );
}
