# Supplementary material for: Mental Reactivation and Pleasantness Judgment of Experience Related to Vision, Hearing, Skin Sensations, Taste and Olfaction
Source: PLoS One. 2016 Jul 11;11(7):e0159036. doi: 10.1371/journal.pone.0159036 (PMC4939968; doi:10.1371/journal.pone.0159036)
Supplement: S1 Code — (ZIP) [file pone.0159036.s003.zip › xls.h]

#ifndef __XLS_H__
#define __XLS_H__

#include <stdio.h>

typedef unsigned short word_t;
typedef unsigned char byte_t;

template< typename T > inline
void SetPtr( void *ptr, T val )
{
	*static_cast< T* >( ptr ) = val;
}

void WriteLabel( FILE *f, word_t column, word_t row, const char *str );
void WriteNumber( FILE *f, word_t column, word_t row, double num );

#endif	/* __XLS_H__ */
