# Supplementary material for: Mental Reactivation and Pleasantness Judgment of Experience Related to Vision, Hearing, Skin Sensations, Taste and Olfaction
Source: PLoS One. 2016 Jul 11;11(7):e0159036. doi: 10.1371/journal.pone.0159036 (PMC4939968; doi:10.1371/journal.pone.0159036)
Supplement: S1 Data — (XLS) [file pone.0159036.s004.xls]

## Sheet: Answer YES
Participant	Vision	Hearing	Skin Sensations	Taste	Olfaction
1	1565.5	1509.5	1602	1521	1582.5
2	1391	1509.5	1466	1390	1353		Median values in ms, N=115
3	1390	1383	1403	1408.5	1393
4	1473	1482	1467	1507.5	1440		The data used to build Figure 3 (see the main text)
5	1294	1295	1338	1296	1258
6	1352	1384.5	1365	1374.5	1372.5
7	1433	1424	1418	1367	1458
8	1354	1338.5	1351	1354	1352.5
9	1392	1427.5	1390	1453	1461
10	1508	1546	1555	1546	1511
11	1293	1253	1304.5	1321	1294.5
12	1337.5	1282.5	1295	1311.5	1227
13	1339	1325	1347	1330	1332
14	1371.5	1382	1408	1356	1380
15	1387	1379	1425	1403.5	1391.5
16	1350	1322.5	1294	1300.5	1322
17	1263	1273	1275	1270	1250
18	1272	1301	1275.5	1270	1308
19	1623.5	1425	1582	1422	1541
20	1341	1338.5	1349	1326	1331
21	1464	1350	1474	1366.5	1314
22	1333	1331.5	1330	1329	1412
23	1432	1473	1467.5	1384	1407
24	1363	1362.5	1417	1358	1371
25	1368	1369	1369	1361	1367.5
26	2057	1920	2008	1593	2085
27	1247	1248	1270	1275	1252
28	1347	1309	1344	1311	1315
29	1259	1248	1256	1255	1250.5
30	1289	1286	1290	1286	1290
31	1298	1425	1314	1270.5	1343
32	1151	1131	1203	1111	1144.5
33	1668.5	1558.5	1641.5	1503.5	1449
34	1921.5	1672.5	1650	1740.5	1526
35	1211	1154	1174	1216	1161.5
36	1653	1784	1390	1605	1547
37	1491	1432	1578	1486	1412.5
38	1231	1263.5	1226.5	1217	1264
39	1284	1247	1253	1255	1254.5
40	1203	1169	1271	1227	1144
41	1426	1673	1392	1433	1439.5
42	2043	1821	1868	1845	1688
43	1356.5	1327.5	1328	1339.5	1363
44	1670	1808	1895	1576	1651
45	1385.5	1411	1392	1367.5	1430
46	1262.5	1289.5	1279	1245	1276
47	1226	1229	1228.5	1229.5	1264
48	1379.5	1000	1377.5	1268	1348
49	1338	1356	1359	1322.5	1355
50	1331	1335	1330	1325	1293
51	1313	1368	1334	1325	1310
52	1303	1347	1387.5	1427	1311
53	1613	1591	2028.5	1589	1832
54	1563	1421	1483	1454	1447
55	1337	1340	1296	1290.5	1289
56	1293	1287.5	1289	1285	1290.5
57	1376	1413	1370.5	1476	1380
58	1534.5	1534	1560	1456	1453.5
59	1315	1314	1329	1312.5	1353
60	1290	1284	1369	1302	1280
61	1309	1315.5	1302	1314	1323
62	1203	1289	1249	1193	1249
63	1356	1439	1369	1392.5	1394
64	1387	1384	1383	1352.5	1425
65	1400	1350	1388	1428	1390
66	1466	1394	1428	1391	1356
67	1453	1493	1457	1378	1409.5
68	1758	1538.5	1509	1394.5	1427.5
69	1385	1352	1415	1345	1392
70	1310	1305	1307	1312	1311
71	1358.5	1349	1397.5	1374	1414
72	1482	1406	1530	1442	1518.5
73	1584	1585.5	1470	1353	1386.5
74	1649	1651	2011	1578	1910
75	1337	1371	1280	1322	1227
76	1312	1340	1311	1275	1322
77	1280	1392.5	1313	1278.5	1270
78	1214	1209	1212	1231.5	1213
79	1292	1300.5	1175	1203	1226.5
80	1356	1357.5	1276	1314.5	1278.5
81	1264	1295.5	1289.5	1270	1294
82	1314	1364.5	1307	1302	1305
83	1192.5	1306.5	1312	1276	1273
84	1361	1364	1373	1371	1377
85	1414	1448	1573	1482	1412
86	1395	1399	1438	1384	1392
87	1472	1448	1390	1395	1438
88	1455	1483	1496	1375	1444
89	1568	1552.5	1612.5	1463	1590
90	1366.5	1404	1362	1362.5	1373
91	1311	1297	1246	1229	1286
92	1496	1442	1533	1438.5	1467
93	1410	1360	1406	1325	1348.5
94	1306	1330	1339	1326.5	1325.5
95	1318	1325	1330.5	1323	1318.5
96	1365	1363	1403	1358	1399
97	1602	1654	1561	1513	1712
98	1344	1330	1384	1346	1182
99	1220.5	1203	1244	1216	1298
100	1282	1333	1402	1397	1328.5
101	1385.5	1430	1396.5	1318	1318
102	1332.5	1365	1335	1240	1362
103	1333	1321	1315.5	1289	1286.5
104	1401	1441.5	1406	1408	1373
105	1388.5	1455	1292	1362.5	1337
106	1292	1254	1332	1325	1362
107	1307	1358.5	1389	1345.5	1314
108	1329	1369	1294.5	1330	1334
109	1411.5	1433	1390	1434	1433
110	1581	1500.5	1501	1546	1410
111	1442	1374	1413	1362	1409
112	1364	1349.5	1328	1405.5	1378
113	1492	1488	1533.5	1533	1485
114	1474.5	1552	1518.5	1459	1552.5
115	1219.5	1127	1248	1218	1277

## Sheet: Answer NOT
Participant	Vision	Hearing	Skin Sensations	Taste	Olfaction
1	1667	1526	1570	1454	1556
2	1545.5	1388	1428	1378	1347		Median values in ms, N=115
3	1403	1354	1379	1373.5	1366
4	2044	1423	1439	1444	1415		The data used to build Figure 3 (see the main text)
5	1296	1296	1333	1296	1247.5
6	1375	1387	1393	1369	1368
7	1409	1370	1393.5	1339	1429
8	1391	1355	1362	1359	1361
9	1435.5	1436	1414	1444	1437.5
10	1624	1540.5	1551	1510	1476
11	1329	1290	1293	1322	1322
12	1360	1288	1308.5	1324.5	1261.5
13	1372	1334	1369	1342	1331
14	1638	1422	1490	1411	1412
15	1382	1401	1392	1388	1377
16	1374.5	1311	1292	1309	1315
17	1264	1255	1267	1256	1254
18	1307.5	1275	1302	1276	1272
19	1988.5	1461	1464	1382	1377
20	1370	1334	1362	1327.5	1331
21	1391.5	1342	1311	1341	1313
22	1366	1293	1295	1329.5	1409
23	1626	1417	1467	1386	1388
24	1466.5	1372	1459	1367	1374
25	1418	1331	1337	1331	1333
26	1691.5	1464.5	1617	1411	1373
27	1282	1249	1245	1243	1215
28	1351.5	1344	1353	1341	1347.5
29	1288	1250	1280.5	1250	1244
30	1295	1286	1252	1256	1260
31	1356	1362	1360	1275	1294
32	1147	1150	1220.5	1152	1153.5
33	1753	1554.5	1634	1582	1477
34	2580	1532.5	1517.5	1630	1465
35	1271	1193	1218.5	1162	1149
36	1626	1395	1329	1385	1387.5
37	1529	1413	1535	1414.5	1368
38	1269.5	1185	1152	1179.5	1194
39	1244	1218.5	1249	1249	1255
40	1212	1145	1222	1156	1146.5
41	1731.5	1577.5	1439.5	1383	1427
42	2486	1728.5	1731	1722	1728
43	1416.5	1337	1334	1325	1334
44	1970	1740	1531	1494.5	1416
45	1391	1397	1372	1361	1399
46	1273	1281	1263	1265	1269
47	1275	1198	1188.5	1209	1221.5
48	1349	1349	1360	1353	1349
49	1469.5	1323	1329	1292	1323
50	1329	1310	1326	1304	1284
51	1333	1311	1303	1316	1305
52	1383.5	1352	1347	1355	1306
53	1703	1480	1836	1394	1514
54	1682	1417	1427	1415	1389
55	1385.5	1333	1301	1292	1300.5
56	1334	1290	1295	1282.5	1298
57	1805	1345	1377	1359	1359
58	1491	1447	1449	1404	1413
59	1431	1267	1304	1273	1272
60	1366	1286	1367	1286	1287
61	1301	1313	1311	1305	1320
62	1211.5	1209	1209	1133.5	1216
63	1429	1388	1392	1383	1394
64	1426	1392	1423	1393.5	1426
65	1471	1355	1467	1398	1435
66	1517.5	1357	1358.5	1350.5	1310
67	2047.5	1413	1490	1337	1372
68	1711	1347	1427	1343	1351
69	1457.5	1356	1397	1357	1395
70	1349	1305	1314	1341	1337
71	1374	1305.5	1360	1325	1318.5
72	1486	1358.5	1646.5	1367	1484
73	1594	1352	1468	1344	1342
74	2212	2052	2528	1863	2768
75	1334	1334	1296	1314.5	1225
76	1357	1311.5	1307	1303.5	1309
77	1312	1390.5	1311	1278	1238
78	1246	1174	1212	1208	1174
79	1255	1260.5	1209	1201	1204
80	1337	1316	1277	1354	1275.5
81	1296	1265	1286	1264	1289
82	1357	1276	1281.5	1274	1252
83	1346.5	1269	1344	1266.5	1234
84	1380	1363.5	1372	1375	1370
85	1362	1296	1328.5	1296	1343
86	1469	1397	1429	1342	1358
87	1632	1453	1394.5	1435	1455.5
88	2003	1452	1526	1407	1449
89	1580	1520	1593.5	1486	1495
90	1414	1373	1367	1364	1374
91	1438	1280	1266	1265	1272
92	1451	1321	1407	1395.5	1384
93	1514	1350.5	1389	1317	1348
94	1345	1355	1337	1330	1375
95	1328	1325	1322	1319	1318
96	1440	1358	1380.5	1327	1376
97	1809.5	1384	1540	1417	1567
98	1312	1302	1302	1306	1265
99	1185.5	1181.5	1181.5	1206.5	1216
100	1246.5	1369.5	1321	1404	1251
101	1386	1359.5	1360	1335	1320
102	1378	1332	1316	1249	1320.5
103	1368.5	1326	1329.5	1295	1297
104	1490	1334	1401.5	1340.5	1334
105	1393.5	1381	1311	1359	1341
106	1343	1285	1365	1293	1332
107	1349	1333	1323.5	1316	1313
108	1335	1333.5	1298	1295	1329
109	1432	1395.5	1396	1433	1432
110	1631.5	1502	1513	1534	1456
111	1452	1372	1405	1372.5	1372
112	1381	1364	1364	1372	1366
113	1573	1482	1490	1491	1463
114	1551	1473	1512	1473	1471
115	1234	1242	1217.5	1210	1256
