# Supplementary material for: Mental Reactivation and Pleasantness Judgment of Experience Related to Vision, Hearing, Skin Sensations, Taste and Olfaction
Source: PLoS One. 2016 Jul 11;11(7):e0159036. doi: 10.1371/journal.pone.0159036 (PMC4939968; doi:10.1371/journal.pone.0159036)
Supplement: S2 Data — (XLS) [file pone.0159036.s005.xls]

## Sheet: Intensity of reported emotions
Participant	Vision	Hearing	Taste	Olfaction	Body skin	Mixed skin	Touch
1	1	2	1	2	2	1	1.5
2	1	1	1	1	1	1	0.5		Median values, N=97
3	1	1	2	2	1	1	1
4	2	1	1	2	2	1	1		The data used to build Figure 4 (see the main text)
5	2	2	2	2	2	1	1
6	2	2	3	3	2	1	1
7	2	2	2	2	2	2	1
8	1	1	1	1	1	1	1
9	1	1	2	2	1	1	0
10	1.5	2	2	2.5	2	2	1
11	1	1	2	2	1	1	1
12	1	1	1	2	1	1	1
13	1	1	2	2	1	2	1
14	1	1	1	2	1	1	1
15	1	1	1	1	1	1	1
16	2	2	2	2	2	2	2
17	1	1	1	2	2	1	1
18	0	0	1	1	2	2	1
19	1	1	2	1	1	1	0
20	2	2	2	2	1	1	2
21	2	3	3	3	3	2	2
22	2	2	1	2	2	2	1
23	2	2	2	3	2	2	1
24	1	1	2	2	2	1	1
25	1	1	1	1	1	1	1
26	2	2	3	2	2	1	1
27	0.5	1	1	1	1	1	0
28	2	2	3	2.5	3	2	2
29	2	2	2	2.5	3	2	2
30	1	1	1	1	1	1	0
31	2	2	2	2	2	1	1.5
32	2	1	2	3	1	1	1
33	2	2	2	2	3	2	2
34	1	1	2	2	2	1	1
35	1	1	2	2	2	1	1
36	2	2	2	2	2	1	1
37	2	2	2	2	3	2	2
38	1	2	2	2	1	1	1
39	1	1	2	2	1	1	0.5
40	1	2	1	2	3	2	1
41	1	1	1.5	2	1	1	1
42	1	1	1	1	1	1	1
43	0	0	0	0	0	0	0
44	1	2	2	2	1	1	0
45	1	2	2	1	1	1	1
46	2	1	2	2	1	1	1
47	1	2	1	2	1	2	1
48	1	1	1	2	1	1	0.5
49	2	2	1	2	2	2	1
50	2	2	2	2	3	2	2
51	2	2	2	3	2	2	1
52	2	1	2	2	2	1	1
53	2	2	2	2	2	2	1
54	2.5	2	3	3	2	2	2
55	1.5	1	2	2	1	1	1
56	1	1	1	2	1	1	0
57	1	1	2	2	1	1	1
58	2	3	2	2	2	2	2
59	2	2	3	3	3	2	2
60	1	1	1	2	2	1	1
61	1	1	1	1	1	1	1
62	3	3	3	3	3	2	1
63	2	2	2	2	1	1	1.5
64	1	1	2	2	2	1	1.5
65	2	1	1.5	2	2	1	1
66	1	1	2	2	2	1	1
67	1	1	1	1	2	1	1
68	2	2	2	2	2	1	1
69	2	1	2	2	1	2	1
70	2	2	2	2	2	1	1
71	1	2	1	2	2	1	1
72	1	1	1	1	1	1	1
73	1	1	1	2	1	1	0
74	1	1	2	2	2	1	1
75	2	2	2	2	2	2	1
76	1	1	2	1	1	1	1
77	1	1	1.5	2	2	1	1
78	1	2	2	2	2	1	1
79	1	1	1	2	2	1	1
80	2	2	2	3	3	1	1
81	1	1	1	1	2	1	0
82	1	1	2	2	2	1	1
83	1	1	1	2	1	1	0
84	1	1	2	2	2	1	0
85	2	2	3	3	2	1	1.5
86	2	2	2	2	2	1	1
87	1	1	2	2	1	2	1
88	2	1	2	2	3	2	1
89	1	1	1	1	1	1	1
90	2	1	2	2	2	1	1
91	2	2	2	2	2	2	1
92	2	2	2	2	2	1	1
93	1	2	3	2	2	2	2
94	1	1	1	1	1	1	0
95	2	2	2	2	2	1	1
96	2	2	2	2	2	1	1
97	1	1	1	1	1	1	1
