# Supplementary material for: Mental Reactivation and Pleasantness Judgment of Experience Related to Vision, Hearing, Skin Sensations, Taste and Olfaction
Source: PLoS One. 2016 Jul 11;11(7):e0159036. doi: 10.1371/journal.pone.0159036 (PMC4939968; doi:10.1371/journal.pone.0159036)
Supplement: S4 Data — (XLS) [file pone.0159036.s007.xls]

## Sheet: Frequency index
	Vision	Vision	Vision	Vision	Vision	Vision	Vision	Hearing	Hearing	Hearing	Hearing	Hearing	Hearing	Hearing	Skin	Skin	Skin	Skin	Skin	Skin	Skin	Taste	Taste	Taste	Taste	Taste	Taste	Taste	Olfaction	Olfaction	Olfaction	Olfaction	Olfaction	Olfaction	Olfaction
Participant	-3	-2	-1	0	+1	+2	+3	-3	-2	-1	0	+1	+2	+3	-3	-2	-1	0	+1	+2	+3	-3	-2	-1	0	+1	+2	+3	-3	-2	-1	0	+1	+2	+3
70	1	1	0.8	1	1	0.846154	0.846154	1	0.75	1	0.5	0.666667	0.571429	0.75	1	0.625	0.818182	0.571429	0.5	0.875	1	1	1	0	0	0.111111	0.5	0.375	0.692308	0.875	0.333333	1	0.75	0.764706	0.777778
74	1	0.636364	0.75	0.935484	0.96	0.964286	0.769231	0.888889	0.846154	1	0.942857	0.95	1	0.75	0.75	0.944444	0.916667	0.862069	0.875	0.833333	0.857143	1	0.6	0.666667	0.954545	0.964286	0.941176	0.8	0.8	0.941176	1	0.875	1	0.961538	1
77	1	0.666667	0.727273	0.8125	0.642857	0.6	0.666667	0.333333	0.875	0.789474	0.73913	0.862069	0.647059	0.6	1	1	0.666667	0.666667	0.545455	0.863636	0	1	0.8	0.75	0.833333	0.47619	0.56	0.75	0.916667	0.785714	0.647059	0.571429	0.681818	0.592593	0.875
78	0.833333	0.769231	0.555556	0.5	0.428571	0.571429	0.3	0.777778	0.5	0.454545	0.8	0.615385	0.380952	0.8	0.428571	0.571429	0.666667	0.555556	0.702703	0.777778	0.25	0.8	0.818182	0.571429	0.555556	0.514286	0.692308	0.833333	0.6	0.8125	0.857143	0.777778	0.454545	0.766667	0.6875
79	0	0.75	0.642857	0.684211	0.763158	0.785714	0.8	0.833333	1	0.608696	0.647059	0.653846	1	0.6	0	0.333333	0.357143	0.473684	0.764706	0.913043	1	0.75	0.5	0.666667	0.384615	0.644444	0.913043	0.333333	0.6	0.647059	0.666667	1	0.791667	0.807692	0.8
80	0.666667	0.6	0.5	0.571429	0.75	1	0.857143	0.777778	0.666667	0.722222	0.818182	0.625	0.6	0.612903	0.75	0	0.782609	0.9	0.727273	0.95	0.612903	0.833333	1	0.6	1	0.647059	0.9375	0.764706	0.7	0.533333	0.636364	1	0.5	0.571429	0.846154
81	1	0.6	0.444444	0.321429	0.607143	0.25	0.5	1	0.714286	0.6875	0.535714	0.518519	0.272727	0.625	0.2	0.571429	0.714286	0.636364	0.318182	0.25	0.714286	0.666667	0.333333	0.5	0.52	0.571429	0.565217	0.666667	0.333333	0.5	0.473684	0.4	0.473684	0.5	0.625
82	1	0.833333	0.5	0.692308	0.545455	0.666667	0.6	0.833333	0.666667	0.928571	0.527778	0.75	0.647059	0.583333	1	1	1	0.741935	0.571429	0.473684	0.714286	0.6	1	0.785714	0.636364	0.65	0.46875	0.5	0.714286	0.75	0.8	0.909091	0.555556	0.517241	0.642857
83	0.666667	0.6	0.615385	0.652174	0.714286	0.791667	0.571429	1	0.846154	0.695652	0.767442	0.8	0.642857	0.4	0	0.571429	0.533333	0.632653	0.764706	0.777778	1	1	1	0.9	0.875	0.8	0.777778	0.777778	0.4	0.823529	0.571429	0.7	0.857143	0.652174	0.777778
84	0.5	1	0.444444	0.588235	0.761905	0.7	0.56	1	0.75	0.631579	0.666667	0.6	0.285714	0.75	0	1	0.909091	0.55814	0.709677	0.833333	0.833333	0.5	1	0.8	0.588235	0.633333	0.583333	0.628571	0.75	0.5	0.666667	0.555556	0.615385	0.416667	0.536585
85	0.766667	0.5	0.444444	0.692308	0.538462	0.692308	0.764706	0.818182	0.846154	0.909091	0.833333	0.588235	0.615385	0.5	0.823529	0.727273	0.615385	0.684211	0.653846	0.588235	0.692308	0.953488	0.714286	0.75	0.75	0.714286	0.904762	0.888889	0.84375	0.5	0.714286	0.666667	0.8	0.555556	0.740741
86	0.857143	0.666667	0.428571	0.357143	0.75	0.785714	0.8	1	0.842105	0.590909	0.4	0.5	0.5625	0.4	0.636364	0.8	0.4	0.413793	0.454545	0.52381	0.333333	0.714286	0.666667	0.521739	0.363636	0.727273	0.666667	0.625	1	0.678571	0.777778	0.4375	0.8	0.730769	0.8
87	0.75	0.833333	0.666667	0.689655	0.631579	0.823529	0.764706	0.777778	0.8	0.5	0.533333	0.428571	0.666667	0.636364	0.833333	0.692308	0.7	0.5	0.642857	0.666667	0.714286	1	0.666667	0.7	0.777778	0.6	0.526316	0.642857	0.875	0.75	0.833333	0.555556	0.785714	0.571429	0.714286
88	1	0	0.545455	0.8	0.333333	0.894737	0.840909	0	1	0.818182	0.833333	0.871795	0.8	1	0	1	0.818182	0.857143	0.842105	0.837209	0.892857	1	1	0.888889	0.5	0.769231	0.784314	0.871795	0.833333	0.555556	0.714286	0.875	0.857143	0.84375	0.775
89	0.5	1	0.777778	0.695652	0.735294	0.733333	0.833333	1	0.916667	0.807692	0.545455	0.628571	0.8	0.75	1	0.857143	0.769231	0.631579	0.75	0.777778	0	1	0.8	0.5	0.714286	0.571429	0.5	0	0.5	0.785714	0.941176	0.615385	0.8	0.857143	0.75
90	0.944444	0.714286	0.692308	0.842105	0.75	1	0.9375	1	0.857143	0.8	0.8125	0.888889	0.875	0.727273	0.846154	0.818182	0.75	1	0.866667	1	0.875	0.944444	0.333333	0.875	0.846154	0.533333	1	0.823529	0.92	0.6	0.777778	0.769231	0.916667	1	0.785714
91	1	0.769231	0.333333	0.454545	0.785714	0.76	0.666667	0.857143	0.461538	0.7	0.52381	0.466667	0.62963	0.6	0.9	0.625	0.666667	0.736842	0.65	0.590909	0.8	1	1	0.857143	0.666667	0.571429	0.692308	0.870968	0.55	0.333333	0.307692	0.466667	0.7	0.73913	0.56
92	0.777778	0.714286	0.545455	0.333333	0.222222	0.230769	0.421053	0.833333	0.75	0.642857	0.6	0.333333	0.444444	0.727273	0.8	0.888889	0.615385	0.8125	0.7	0.5	0.6	0.571429	0	0.4	1	0.181818	0.294118	0.666667	0.625	0.75	0.6	0.4	0.384615	0.428571	0.615385
93	0.8125	1	0.857143	0.894737	0.9	0.923077	0.92	1	0.8	0.944444	0.942857	1	0.9	1	1	1	1	0.914286	0.833333	1	1	1	0	1	0.823529	1	0.933333	0.954545	0.952381	0.9	1	0.892857	1	0.888889	0.90625
94	1	1	0.777778	0.818182	0.7	0.782609	1	0	1	0.6875	0.676471	0.782609	0.789474	1	1	0.9	0.818182	0.796296	0.619048	0.875	1	1	1	0.846154	0.8	0.676471	0.72	0.714286	0.8	0.625	0.857143	0.733333	0.88	0.705882	0.833333
95	1	0.25	0.533333	0.5	0.548387	0.483871	0.575758	1	0.777778	0.421053	0.333333	0.588235	0.710526	0.923077	0	0.333333	0.52381	0.625	0.292683	0.464286	0.5625	1	0.833333	0.45	1	0.684211	0.482759	0.615385	0.818182	0.666667	0.4	1	0.363636	0.541667	0.677419
96	0.5	0.777778	0.657143	0.666667	0.6875	0.534884	0.555556	0.789474	0.72	0.590909	0.666667	0.272727	0.666667	0.681818	0.4	0.666667	0.55814	0	0.607143	0.652174	0.571429	0.909091	0.5	0.526316	0	0.529412	0.315789	0.692308	0.736842	0.681818	0.625	0.875	0.666667	0.6	0.722222
97	0	0.428571	0.727273	0.540541	0.5	0.392857	0.5	1	1	0.5	0.416667	0.53125	0.653846	0.8	0	0.333333	0.615385	0.378378	0.62963	0.515152	0.333333	1	0.5	0.692308	0.451613	0.481481	0.545455	0.181818	1	0.5	0.571429	0.727273	0.592593	0.56	0.625
	Median values, N = 23
	The data used to build Figure 6 (see the main text)

## Sheet: Latency
	Vision	Vision	Vision	Vision	Vision	Vision	Vision	Hearing	Hearing	Hearing	Hearing	Hearing	Hearing	Hearing	Skin	Skin	Skin	Skin	Skin	Skin	Skin	Taste	Taste	Taste	Taste	Taste	Taste	Taste	Olfaction	Olfaction	Olfaction	Olfaction	Olfaction	Olfaction	Olfaction
Participant	-3	-2	-1	0	+1	+2	+3	-3	-2	-1	0	+1	+2	+3	-3	-2	-1	0	+1	+2	+3	-3	-2	-1	0	+1	+2	+3	-3	-2	-1	0	+1	+2	+3
70	2.6875	3	4.3125	2.5	4.5625	3.25	2.875	2.125	4.1875	3	5	4.9375	4.1875	3.5	4	4.625	2.75	4.125	4.25	2.75	3.6875	2.6875	3.0625	not	not	9.25	3.25	2.25	2.375	3.375	5.25	3.5	6.5	3.25	2.5
74	5.125	5.125	3.8125	4.5	4.1875	4.125	4.9375	3.9375	4.125	3.5625	4.75	4.875	4.75	2.375	1.75	4.375	4.75	3.875	5	3.9375	4.125	4.6875	4.625	4.9375	4.375	4.125	4	2.9375	2.9375	3.625	3.25	4.25	3.625	3	3.25
77	5.625	5.5625	3.625	2.875	4.25	5	4.25	6.125	4.5	4.625	5.75	6.125	4.75	5	3.875	9.625	2.875	6.5	4.25	5.5	not	6	6.1875	3.75	6.3125	3.0625	4.9375	4.625	5.625	5.5	5.5	4.625	5.25	3	6.875
78	2.5	3.4375	4.5	2.5	4.25	6.125	5.75	5.25	4.375	4.5	2.125	4.4375	5.375	4.5	4.75	5.25	4.0625	5.0625	4.4375	3.8125	6.375	2.375	3.875	4.0625	4.625	4.4375	4.25	3	3.8125	4	2.1875	3.875	5.375	5.125	3.625
79	not	5.375	3	3.875	4.125	2.375	3.625	4.125	4.1875	4.8125	3.125	3.5	3.375	3.75	not	5.125	5	4.75	4.75	3.5	1.75	2.625	1.5	5.25	4.125	4.375	4.5	5.375	0.875	5	2.8125	4.875	5	4.5	1.5625
80	6.375	1.875	6.75	8	6.5	7.875	6	4	4	5.875	7.875	7.625	4.25	5.125	7.625	not	6.375	6.125	7.5	4.625	5.25	4.5	4.875	7.125	5.6875	5.125	2.75	4.6875	5.375	7.5	8.875	10	3	6.4375	5.375
81	5.375	5.5	5.3125	6	5.5	5	4.5625	5	6.625	5.5	6.125	4.8125	4.375	3.75	0.875	6.1875	4.75	5.4375	6.625	0.375	3.625	4.9375	4.1875	5.0625	4.375	4.75	4.625	3.625	5.625	5.1875	5.875	4.4375	6.625	4.5	3.875
82	4.125	7.25	2.4375	5.625	4.6875	4.5625	4.625	5.75	5.875	5.375	6.625	7.5	6.5	6.125	2.125	4.75	6.625	5.5	5.75	4.25	5.25	3.375	5.9375	4.375	5.25	4.375	4.25	1.875	4.125	4.125	3.625	8.5625	3.875	5.5	5.25
83	3.875	5.125	3.9375	5.3125	6.125	4.25	3.4375	2.125	4.875	4.625	4.75	4.375	4.875	3.875	not	3.875	4.8125	6	4.6875	5.125	3.625	4.125	2	7.625	4.625	5.0625	4.5	3.6875	3.9375	3.5	6	5.1875	5.375	3.75	3.5625
84	2.75	4.8125	5.8125	4.8125	5.4375	6.25	4.1875	4.5625	5.25	3.5625	5.5	4.25	2	5.75	not	3.125	2.6875	3.75	4.625	3.375	2.875	5.125	2.625	3.75	3.0625	4.125	3.75	3.625	4.375	2.8125	3.8125	3.875	2.3125	7	5.0625
85	4.375	5.75	4.5625	5.875	1.75	2	4.25	4.75	6.875	5.125	2.0625	4.4375	2.625	7.25	4.125	6.625	3.25	5.375	4.375	6.25	5	4.75	2.5	6.625	7.625	6.25	5.875	4.5	3.625	6	6.375	7.6875	6.1875	2.6875	5.625
86	4	4.625	4.25	3.25	5.125	4.125	5.125	4.1875	4.625	4.875	3.1875	4.8125	4.4375	4.4375	5.25	3.75	5.375	3.125	5.125	4.375	8.75	4.5	4.625	6.875	5.9375	4.25	4.1875	3.9375	4.0625	4.75	4.25	4	4.25	4.375	5.5625
87	3.6875	5.875	9.8125	9.1875	9.4375	6	4.25	4.375	7.8125	8.5625	7.8125	6.6875	8.8125	6.25	4.5	5.875	8.8125	11.75	7.125	7	6.25	3.75	7.5	7.25	5.5	5	4.625	3.75	4.4375	5.3125	1.75	7.375	5	9.0625	3.25
88	2.625	not	3.9375	4.6875	4.5	4.3125	4.625	not	3.875	3.75	5.75	4.25	5.125	5.125	not	2.625	4.25	4.375	5.1875	5.1875	4.875	6.875	4.375	5.8125	1.25	4.125	4.5	5.0625	1.875	3.75	4.0625	3.25	4.8125	4.875	5
89	5.125	4.5625	4.8125	4.75	5	5.5	8.25	4.5	6	6.125	6.25	3.75	4.375	4.75	7.375	4.8125	6.125	5.6875	2.5	5.875	not	3.875	5	5.25	3.9375	4.9375	6.5	not	6.8125	6.875	5.25	4.4375	5.375	6.1875	1.625
90	4.625	2.375	5	5.125	5.25	5.1875	5.125	5.0625	3.625	4.875	5	3.0625	4.625	5.4375	4	5	5.375	4.5625	4.875	4.8125	6.375	3.375	5.125	5	6.25	5.125	4.25	2.875	4	4.0625	5	4.9375	2.5	3.875	2.875
91	4.5	5.5	6.75	5.25	4.75	5.25	4.625	3.5	4.5625	6	3.25	4.75	3.875	2.75	4.25	4.0625	4.75	6.5625	6.125	4.5	4.1875	5.25	5.1875	5.875	4.875	6.25	4.9375	3.625	3.125	9	7.5625	6.625	5.6875	5.5	4.4375
92	6.125	7.375	1.875	13.3125	8.125	5.875	4.25	4.0625	6.0625	2.125	8.75	14	1.8125	2.125	5.5625	4.3125	8.9375	4	6.125	4.875	6.75	4.9375	not	7.875	7.5	4.875	5.75	4.5	4.6875	4	3.875	5	2.25	3.75	6.5625
93	4.625	8.6875	6.25	6.625	10.25	7.5	5.125	6.625	7.0625	7.125	7	8.3125	7	3.875	6.375	6.6875	5.625	8	10.5	6.8125	6.375	5.875	not	6	6.25	5.375	7	5.5	5	6	6.5	6.875	6.625	6.25	4.75
94	2.5625	2.875	3.625	3.875	2.8125	3.5	2	not	3.25	3.6875	3.75	3.25	3.375	2.375	4.25	3.375	3.625	3.375	4.125	2	3.125	2.625	3.75	3.625	4.125	3.25	4.5625	3	3.4375	3.125	3.375	3.375	3.5	3.8125	2.375
95	4.3125	0.375	4.625	2	4.5	4.875	4.25	4.125	5.875	4.6875	3.125	4.375	3.75	4.125	not	4.75	3.75	4.375	2.5625	4.25	3.875	2.875	6.125	6.125	5.125	4.625	4.4375	3.875	4.125	4	4.125	5.8125	6.25	4.75	4
96	8.875	3.375	5.375	4.875	4.25	4.875	2.75	3.75	3.5	5.125	5.625	4.625	4.375	3.375	5.375	5	4.875	not	4.875	4.875	3.9375	3.125	5.125	4.8125	not	4	5.0625	3.5	3.3125	3.375	4.5	2.625	6.125	3.5	4
97	not	4.125	5.8125	5.5625	6.375	4	2.5	3.5	4.625	7.0625	4.375	4.125	2.5	3.5625	not	7.375	5.375	4.5625	5.875	4	1.5	3.5	5.3125	5.25	5.1875	3.875	4.6875	5.8125	2.75	2.9375	5	4.6875	5.9375	4.4375	5.3125
	Median values in sec, N = 23
	The data used to build Figure 6 (see the main text)

## Sheet: Amplitude
	Vision	Vision	Vision	Vision	Vision	Vision	Vision	Hearing	Hearing	Hearing	Hearing	Hearing	Hearing	Hearing	Skin	Skin	Skin	Skin	Skin	Skin	Skin	Taste	Taste	Taste	Taste	Taste	Taste	Taste	Olfaction	Olfaction	Olfaction	Olfaction	Olfaction	Olfaction	Olfaction
Participant	-3	-2	-1	0	+1	+2	+3	-3	-2	-1	0	+1	+2	+3	-3	-2	-1	0	+1	+2	+3	-3	-2	-1	0	+1	+2	+3	-3	-2	-1	0	+1	+2	+3
70	21079	11298	3382.5	6271	5109	5820	21436	3949	3714	1885	3230	7043.5	4935.5	9623	10487	6221	7335	8876.5	4251.5	8629	9699.5	4870	2050	not	not	5368	1926	1413	10762	3013	16963	2293	2325	7136	30818
74	3137	1120	1910	790	1539	1965	2677.5	5982.5	530	841.5	1622	1060	1312	1344.5	3986	2330	582	1522	865	1189	869	1055.5	1394	1337	1510	1302	1626	1949	2000	990	626	1634	242	1063	1595
77	5642	2364	1970	2138	1849.5	1913	1828	2528	1080	2192	1725	1424	1741	799	2422	1571	1149	1192	601	481	not	652	1327	808	2585.5	899	3787	438	1835	1406	1699	1805	2173	1958	1253
78	176	770	1233	1105	814	2827	5921	4804	371	584	1508.5	1662	1201	4252.5	167	1203	507	7388	568	523	1547	653.5	1138	545.5	3527	1517.5	750	147	680.5	736	706.5	441	247	2487	1814
79	not	766	2462	322	2397	321	635.5	746	5965.5	812.5	1479	361	2152	1196	not	211	1175	623	566	1156	63	1502	2129	2564.5	675	2512	2769	4470	534	1929	1971.5	2723.5	1373	624	227
80	7746	9349	1496	4594.5	4120	3945	4493	3316	5493	3030	2434	4310.5	5872.5	6498	1585	not	4484	6456	6397.5	3660	3743	7667	5630	6433	1868	3517	3553	5548.5	3923	6111	1860	4217	1631	5240.5	4862
81	2603	1854	1258.5	2016	1221	1463	3404.5	858	3664	800	1334	1570.5	2422	1899	3967	1323	1519	1167.5	532	1161	2534	1680.5	1957	1580	1815	1449	2067	1863.5	2015	2366.5	773	2151.5	577	675	2412
82	265	470	64	164.5	273	92.5	327	266	92.5	247	293	442	494	153	906	189	284	271	479	123	424	298	390.5	160	544	129	340	114	65	181	158.5	387.5	367	203	313
83	35700	1447	2130	7700.5	2625	1623	20161	18617	3645	7248	2691	1503.5	2399	4463	not	4364.5	2155	4320	3237	3099	14261	2593	3020	10044	4307	4879	3495	2789.5	1615.5	5345.5	15999	2187	4340.5	6669	6577
84	2812	4131.5	9708.5	3886.5	4207	1630	5167	2469.5	2008	4430.5	3368.5	3596	1109	5543	not	13754	1227	4301	3467.5	1329	1136	5241	8852	7329.5	1845	4875	766	3647.5	1622	6321.5	6417	10620	9177	754	3226.5
85	599	330	280	221	138	500	911	228	188	161.5	279.5	241	280.5	463	439	185.5	352	152	183	234.5	1487	577	280	203	250	127	530	812.5	251	391	348	299.5	253	135.5	410
86	4336.5	3594	2266.5	2414	3358	1885.5	4968	5642.5	2548.5	2152	2033.5	931	2504	2544.5	1663	5699.5	414	945	1463.5	3597	1289	2774	1841	886.5	391	695	1696	3382.5	3830.5	2387	5344	2766	1876	3508	8767.5
87	11761.5	6335	25186.5	4565.5	3814.5	10152.5	9725	8511	27043.5	7503	3350	2060	21443	7382	8029	19675	3695.5	8055	1668	8012.5	6551	30453	21087	5972	3002	2977.5	3286.5	2140	2480	4773	2403	2622	3011	4481	6705
88	26615	not	1839	1761.5	2546	3663	1102	not	1930	1453.5	1639	818.5	1648	1171	not	2413	916	2627	1494.5	1630	1993	3781	981	1393.5	4383	2860	1571	2154	4048	1257	753.5	1094	1338.5	2545	1988
89	21573	4648.5	2254.5	2152	1252	1783	1006	899	1412	1770	549	939	1836	1064	309	2313	1801.5	1130	595	1014.5	not	2082	5058	1268	403.5	833	2175.5	not	2865	1200	3107.5	3261	2169	1780	1967
90	3326	866	3442	942.5	1668	2604	1000	1845	4804.5	1671.5	1373	1344.5	1752	1479.5	5156	1821	1362	2130.5	4122	1659.5	1405	1819	8721	1640	1389	1311.5	2995	2580.5	2126	4457	2491	1531	659	910	1768
91	2026	2655.5	1942	5020	1703	3192	4705.5	4344.5	6049	1196	6346	5044	1948	3035	1326	3275.5	1897	2727.5	1115	2328	6332	6470	3451	1367	2473.5	5654.5	6106	2798	6125	765	2417	1606	4074.5	1705	5712
92	7057	3738	1742	29938.5	21616.5	3056	16922.5	2509.5	19094.5	4219	16437	2101	8431.5	4629.5	6965.5	4247.5	3394.5	3296	1814	1692	6936	2620	not	479.5	18726.5	1013	1452	2630.5	7025	4065.5	3489	975	2068	3300	6606.5
93	2633	4983	3513	1680.5	3394	2831	2902	3480	3907	1426	2107	2396.5	1776	2522	4148	2276	1841	3288.5	2878	1708	2994	3867	not	2888	2452.5	2018	3356.5	2164.5	3653.5	2084	2245	2290	1868	1973	3107
94	46815.5	13940	5558	5949	4815.5	4954	15458	not	9543	5549.5	14862	4663.5	2116	14008	7135.5	11435	3615	6443	8230	13864	9675	15006	21200	6689	14252.5	14859	7054.5	4175	8428.5	5201	3793.5	8024.5	5563.5	7700.5	16135
95	2327.5	1537	3583.5	2582	5276	3173	3292	13827	1642	3712	6335	4115	1883	5384.5	not	12032	4054	1704	667.5	1519	4956	5752	11404	1063	2356.5	2091	1260.5	2657.5	18731	2132	2263.5	791	1951	2023	2723
96	628	1004	757	373.5	907	1101	1336	1513	1297	524	1585.5	1050	895.5	885	958	1434.5	635	not	857	979	1764.5	1134	896	649.5	not	1031	766	650	1183	1133	759	936	2303	1215	621
97	not	836	691	555	278	647	108.5	1085	2462	464	579	631	1010	533	not	212	497	262.5	770	515	485	525	837.5	886	490.5	476	478.5	133.5	780.5	228	455.5	245.5	376	459.5	218
	Median values in Ohm, N = 23
	The data used to build Figure 6 (see the main text)

## Sheet: Duration
	Vision	Vision	Vision	Vision	Vision	Vision	Vision	Hearing	Hearing	Hearing	Hearing	Hearing	Hearing	Hearing	Skin	Skin	Skin	Skin	Skin	Skin	Skin	Taste	Taste	Taste	Taste	Taste	Taste	Taste	Olfaction	Olfaction	Olfaction	Olfaction	Olfaction	Olfaction	Olfaction
Participant	-3	-2	-1	0	+1	+2	+3	-3	-2	-1	0	+1	+2	+3	-3	-2	-1	0	+1	+2	+3	-3	-2	-1	0	+1	+2	+3	-3	-2	-1	0	+1	+2	+3
70	1.4375	1.875	0.75	0.625	2.125	1.125	1.875	0.5625	0.9375	1	1.375	1.1875	1.4375	1.875	1.875	1.125	1.125	1.1875	1.6875	1.875	1.8125	1.625	0.5	not	not	0.5	0.875	0.375	1.75	1.25	2	0.375	0.75	1	2.125
74	1.75	1.375	1.375	1.25	1.4375	1.125	1.3125	2.125	1	1.25	1	1.25	1.25	1.625	2.125	1.5	0.5	1.375	1.25	1.125	1.4375	1.0625	1.75	1.5625	1.625	1.5	1.4375	1.4375	1.375	1.4375	1.5	1.625	1.125	1.5	1.375
77	3.375	1.375	1.4375	2.5	0.8125	0.875	2.375	1	1.5	1.125	1.375	1.5	2	1.625	2.5	1.375	2.0625	1.1875	1.4375	1	not	0.875	2.375	1.25	2.5	0.8125	2.1875	0.875	2.5	1.125	1.75	0.9375	1.375	1.375	1.125
78	0.5	0.875	1.5625	1.625	0.875	1.1875	1.75	1.625	1	1.25	1.8125	1.25	0.75	1.75	1.125	1.5	1	1.5625	1.0625	0.9375	4.375	1	1.5	0.875	1.25	1.1875	1.125	0.875	1.1875	0.625	0.625	1.375	0.8125	1.25	1.25
79	not	0.75	1.5	0.75	1.375	1.125	1.3125	1.125	1.8125	1.25	0.875	0.75	1.5	1.25	not	0.5	2	2	1.375	1.375	1	1.625	1.5	1.4375	0.875	1.5	1.5	3.5	0.75	2	1.5	1.0625	1.375	1.25	0.75
80	2.5625	2.75	2.25	1.9375	1.6875	1.6875	1.4375	2.375	2.1875	1.875	1.75	2.5	2.75	2.625	1.375	not	1.75	2.375	1.6875	2.5	2.375	2.375	2.375	1.875	1.375	1.75	1.5	2.25	2.125	2.125	1.625	1.25	1.875	2	2.5
81	2	3.5	2.1875	2.5	1.625	2.75	2.6875	2.125	1.625	1.75	2.625	2.8125	3	3.75	1.125	1.75	2.875	2.5625	2	1.625	2.625	2.9375	2.125	1.9375	3	2.8125	2.625	2.75	2.4375	1.5625	1.875	2.8125	0.75	2.625	2.75
82	1.875	3	0.875	1.125	1.6875	1.0625	1.625	1.125	0.625	1.125	1.875	2.25	2	1.625	0.875	1.0625	1.5	1.25	1.75	0.875	1.8125	0.625	2.125	0.75	2.75	0.75	2.375	1.5	0.875	1.375	1.625	1.625	1.625	1.375	2
83	1.8125	1.375	1.0625	1.625	1.125	1.375	1.625	3.25	1.125	1.25	1.375	1.0625	1.5	1.375	not	1.5625	1.0625	1.5	1.5	1.5	1.375	1.5	1	1.875	1.5	1.375	1.375	1.3125	0.5625	1.75	2	1.25	1.4375	1.5	1.6875
84	1.875	1.5625	1.5625	1.625	1.75	1.125	1.5	1.4375	1.25	1.3125	1.4375	1.75	0.8125	1.5	not	1.375	1.125	1.6875	1.4375	0.875	0.75	0.875	2.125	1.6875	2.375	1.375	1.125	1.3125	0.875	0.8125	1.625	2.125	2	0.75	1.625
85	1.75	1.75	1.5625	1.375	1.625	1.125	1.625	1.5	1.25	1.25	1.6875	1.5625	1.4375	1.875	1.5625	1.125	1.625	1.5	1.375	1.4375	1.125	1.75	1.25	1.625	1.1875	1.25	1.5	1.875	1.75	1	1.625	1.4375	1.3125	1.125	1.75
86	2.0625	1.875	1.1875	1.5625	1.375	1.375	1.75	2.4375	2	2	1.3125	1.375	1.5625	1.6875	2	1.875	0.8125	1.375	1.1875	1.75	1.375	1.375	1.375	0.9375	0.8125	1.125	1.25	1.875	1.5625	2	1.75	1.75	1.375	2.125	1.875
87	2.625	2	2.625	2	1.8125	1.75	1.75	2	2.125	1.5	1.8125	1	2.6875	2	2	2.25	2.0625	3	1.75	1.9375	3	3.625	2.5625	1.625	2	1.25	1.5	1.5	1.75	1.875	3.375	1.875	1.625	2.4375	2.25
88	5.25	not	1.875	1.5625	2.0625	1.8125	1.5	not	3	1.375	1.625	1.1875	1.8125	1.625	not	3.5	0.9375	2.875	1.4375	1.625	1.75	1.5	2.25	2.25	1.875	1.375	1.5	1.4375	2.5	2	1.375	1.5	2	2.125	1.75
89	2.25	2.8125	1.6875	1.875	1.25	1.3125	1.5	1.5	1.75	1.375	0.8125	1.5	1.5	1.25	0.5	1.9375	1.875	1.375	1.125	1.875	not	1.75	2.6875	1.125	0.75	0.875	1.5	not	2.4375	1.375	1.9375	1.75	1.6875	1.75	1.25
90	1.875	1.25	1.25	1.0625	1.375	1.375	1.125	1.5	1.8125	1.375	1.375	1.5625	1	1.1875	1.5	1.875	0.75	1.1875	1.625	1.75	1.5	1	1.875	1.125	1.25	1.25	1.625	1.5625	1.25	1.6875	1.25	1.5	1.375	0.75	1.375
91	1.625	1.3125	1.375	1.625	1.625	1.5	1.3125	1.4375	1.75	1.25	1.875	1.5	1.5	1.625	1.25	1.625	1.375	1.1875	1.375	1.5	1.6875	1.625	2	1.625	1.1875	1.8125	1.5625	1.375	1.625	0.625	1.125	1.375	1.6875	1.125	1.6875
92	1.375	1.5	0.6875	1.8125	1.75	1.125	2.1875	1.375	2.4375	1.5	2	1.25	1.625	1.5625	1.1875	1.5	1.0625	1.5	0.625	1.25	1.75	1.5	not	0.6875	1.8125	0.5	0.75	1.1875	1.75	1.625	1.5	0.6875	1	0.875	1.8125
93	1.875	2.1875	1.875	1.6875	2	2.0625	1.75	1.875	2.0625	1.625	1.75	1.9375	1.625	1.75	2	1.5	1.5	2	1.75	1.6875	2	2.25	not	2	1.6875	1.5	1.9375	1.5625	1.875	1.625	1.9375	1.875	1.625	1.8125	1.875
94	2.75	1.75	1.375	1.375	1.125	1.375	2.125	not	1.375	1.25	1.5	1	1.375	1.75	1.375	1.75	1.3125	1.375	1.375	1.25	1.875	1.5	1.75	1.625	1.3125	1.625	1.375	1.375	1.1875	1.125	1	1.375	1.5	1.1875	1.625
95	1.4375	1.5	1.5625	1.5	1.5	1.25	1.5	1.625	1.125	1.5625	1.375	1.4375	1.25	1.4375	not	2	1.5	1.25	1.125	1.125	1.375	1.75	1.375	1.25	1.25	1.25	1.0625	1.375	1.875	0.9375	0.625	0.5	1.25	1.25	1.5
96	0.875	1.125	1.25	1.4375	1.25	1.625	2.125	1.75	2	1.25	1.4375	1.875	1.5625	1.625	1.1875	1.125	1.4375	not	1.625	1.125	1.625	1	1.4375	1.125	not	1.5	1.625	1.3125	1.5	1.625	1.375	1.625	1.75	1.5625	1.125
97	not	1.625	1.5625	2.0625	1.25	1.625	1	5.625	2	1.5	1.75	1.625	1.875	1.5625	not	1	1.625	1.1875	1.75	1.75	1.875	1.375	2.25	1.375	1.375	1.5	1.875	0.5625	2	1.3125	1.625	1.4375	1.4375	1.5	1.4375
	Median values in sec, N = 23
	The data used to build Figure 6 (see the main text)
