# Supplementary material for: Mental Reactivation and Pleasantness Judgment of Experience Related to Vision, Hearing, Skin Sensations, Taste and Olfaction
Source: PLoS One. 2016 Jul 11;11(7):e0159036. doi: 10.1371/journal.pone.0159036 (PMC4939968; doi:10.1371/journal.pone.0159036)
Supplement: S6 Data — (XLS) [file pone.0159036.s009.xls]

## Sheet: Time of the pleasantness Judgme
Participant	VH (in V)	VH (in H)	VS (in V)	VS (in S)	VO (in V)	VO (in O)	VT (in V)	VT (in T)	OT (in O)	OT (in T)	VTO (in V)	VTO (in T)	VTO (in O)
1	1926	1836	2574.5	2449	2346.5	2335	2489	2069	2469	2214	2789.5	2221	2063		V -Vision
2	2076	2114	1970	2028.5	1988.5	1873	2030	1953	1990	2026	2026.5	1986.5	2005		H- Hearing
3	2482	2159	2440.5	2249	2176.5	2157	2241	2159	2123	2077.5	2114.5	2115.5	2197.5		S - Skin sensations
4	3163	3405	3042	2396	2009.5	1941	2191	1912	2313.5	2071.5	1950	1916.5	1951.5		O- Olfaction
5	2226	2589	2122.5	2183.5	2124	2353	2223	2302	2100.5	2203	2228	2101	2081.5		T -Taste
6	2385	2191	2029	2123	1962	2114.5	2064	2024	1943	1942	2083.5	1962	2002
7	3576	2622	3723	3704	4467.5	4418.5	3150	3192	3198.5	3615	3096	2650.5	2731.5		Median values in ms, N=97
8	1907	2069	2169	1966.5	1926.5	1705	2068	1584	1623	1562	1785.5	1562.5	1542
9	1882	1872	1891	1911.5	1876.5	1851.5	1871	1953	1912	1891.5	1892	1992.5	1872		The data used to build Figure 8 (see the main text)
10	2846	2608	3138.5	2648	2545	2644.5	2846	2765	2625.5	2614.5	2646	2465	2705.5
11	2240	2233	2299.5	2079	2411	2574.5	2193	2358	2155	2332	1818.5	2061.5	2135
12	2833	2521	3089	3124.5	3220.5	3067.5	2832	2909	2561	2247	2692	2444.5	2499.5
13	2616	2258	2146.5	2074.5	2067.5	1899	2074	2116	2145.5	2037.5	2174.5	2066	2033
14	2096	2418	2316	2275	2058	2261	2219	2170	2172	2056.5	1957.5	2136	2095
15	1934	3045	1831.5	1962.5	1623	2032.5	1741	1702	1655.5	1641.5	1723	1797.5	1440.5
16	1512	1313	1468.5	1822	1222.5	1263.5	1548	1343	1085.5	1202.5	1184	1116.5	1181
17	2197	2200	2439	2418.5	2186.5	2138	2216	2357	2235	2304.5	2086.5	2163.5	2078.5
18	2397	2054	2278	2376	2339.5	2139.5	2282	2160	2133.5	2155	2242.5	2211	2014
19	2291	2783	2964	2940.5	2620	2359.5	2954	2831	2643	2566.5	2436.5	2440	2545
20	1850	1889	1906.5	1992.5	1916	1903.5	1933	1973	1908.5	1893.5	1928	1956.5	1913.5
21	1997	2275	2187.5	2271.5	2129.5	2272	2225	2189	2284.5	2133	2170.5	2093	2108.5
22	1950	1941	2044.5	2142.5	1984.5	1967.5	2139	2049	1999	1984	2091.5	1982.5	2056
23	1958	2079	2032.5	2049.5	2002.5	1966.5	2039	2037	1983	2000.5	2018.5	1968.5	1980.5
24	2631	2247	2482	2512.5	2424	2680	2399	2087	2137	1990.5	2304	1932	2160
25	2298	3464	2221	2235.5	2233	2405.5	2403	2254	2143.5	2501	2125	2216	2246
26	2703	2513	2544.5	2719.5	2370	2663	2503	2370	2235.5	2226.5	2731.5	2318	2196.5
27	2523	2748	2147.5	2391	2749	2127	2485	2295	2072.5	2169.5	2354	2241	2128.5
28	2739	2469	2442	2330.5	2465	2618.5	2393	2587	2215.5	2304	2394	2237	2413
29	2000	2065	2090.5	2061	2108	2018.5	2035	2068	2071.5	1993.5	2068.5	2012	2070
30	2678	2190	2789.5	2473.5	2489	2189.5	2743	2370	2434.5	2152	2329	2115	2225
31	5111	2673	4825	2750.5	2907.5	2665	2860	3274	3324	3060.5	2803.5	2368.5	2487.5
32	2017	2035	2000.5	2040	2038.5	1731.5	2029	1999	1947	1960	1906	1655	1945.5
33	2976	1941	2834.5	1951.5	2260.5	2105	2132	1945	1848.5	1887.5	1768	1805.5	1658
34	2555	2192	2718.5	2240	2497	2339	3743	2352	2566	2512	2098.5	2146	2393.5
35	5058	2419	2899	2537	3296	2243.5	2275	2256	2354	2336.5	2588	2199	2136
36	1951	1916	2228.5	2108.5	1913	2234	2001	1997	2032.5	1899	1902	1968.5	1997
37	1938	2067	2383	2531	2100.5	2093	2032	2395	2528.5	2286	1911	2128	2220.5
38	2376	2295	2514	2102.5	2097.5	2257.5	2297	2329	2222	2114.5	2084	2112	2153
39	2219	2177	2232.5	2127	2100.5	2067.5	2098	2127	2162	2229	2000.5	2135	2159
40	1982	2146	2257	2169.5	2100.5	2012	2222	2020	2039.5	2018.5	2037	1982.5	2007
41	2670	2463	2341	2273	2345.5	2074	2309	2061	2304.5	2160	2245.5	2199	2282
42	2694	2371	2595.5	2332.5	2807.5	2464.5	2670	2511	2425	2494	2315.5	2333.5	2332
43	2041	1960	2105.5	2099	1965.5	2037	2070	2038	2071	2115.5	2040.5	2052.5	2074
44	2601	2720	2265.5	3224.5	2464.5	2181	2244	2201	2583	2140.5	2123.5	2064	2200.5
45	2081	2036	2202	2100	2098.5	2138.5	2084	2039	2075.5	2039	2044	2020.5	1999.5
46	1849	1882	1843	1884.5	1847.5	1884.5	1883	1883	1922.5	1934	1923	1859.5	1866.5
47	1944	1960	2070	1947	1940.5	1961.5	2093	2028	1942	1873.5	2122	1980	1924.5
48	2889	2800	2501	3109	2258	2274	2745	2555	2981.5	2310.5	2457	2495	2326.5
49	2353	2657	2377.5	2450	2208.5	2203.5	2427	2741	2427.5	2172.5	2491.5	2603	2391.5
50	2840	2322	2302.5	2480.5	2400	2382.5	2201	2159	2393	2014.5	2237.5	2421.5	2172.5
51	2290	2209	2527.5	2243	2630.5	2215.5	2965	2584	2145	2832	2566	2125.5	2225.5
52	2855	3516	3868.5	4033.5	2543.5	2971	3039	3047	3406.5	3240	3118	3356	2586
53	1943	1977	2030.5	2030.5	1901.5	1924	2014	1941	1933	1962	1896.5	1918	1947.5
54	2274	2276	2771	2910	2376	2240	2277	2242	2744.5	2712	2198	2583.5	2593.5
55	2374	2149	2127	2372.5	2291	2110	2256	2255	2143	2260.5	2367	2027	2121.5
56	2976	3779	2617.5	2908.5	2356.5	3157.5	2734	2394	2464.5	2779	2417	2440.5	2374.5
57	2511	2232	2235.5	2158.5	2236.5	2097	2161	2040	2077.5	2073.5	2139.5	2121	2040.5
58	1946	1900	1975.5	2010	1938	2032	1948	1911	1980	1944	1905.5	1895.5	1937
59	2450	2638	2500.5	2495	2384	2243.5	2439	2402	2065.5	2047.5	1991.5	2058.5	2229.5
60	2279	2278	2996.5	2711	2274.5	2231.5	2252	2213	2095.5	2196.5	2188.5	2110	2068.5
61	3475	3669	3746	3989.5	3497.5	3395.5	3513	3509	3197	3099	3375.5	3015.5	2818
62	2285	2204	2301	2184	2368	2124.5	2164	2242	2144	2113.5	2244	2087	2125
63	2431	2448	2505.5	2471	2338.5	2437.5	2886	2576	2294	2522	2876.5	2548	2639
64	2595	3370	2686	2649.5	3135	2770.5	2829	2518	2801	2566	3334	2956	2586.5
65	2483	2095	2269.5	2191.5	2172	2097.5	2363	2096	2109.5	2097.5	2229	2212.5	2077.5
66	2823	2039	3258.5	2828	2203.5	2131.5	2547	2325	2243	2039	2729	2255	1990.5
67	2989	2401	2234.5	2715	2597	2849	2169	2325	2343	2265	2668.5	2169.5	2233
68	3422	2602	3700	3373	3219.5	2331.5	3491	3245	3625.5	3075	3101.5	2326.5	3095
69	2194	2011	2353.5	2360.5	2266.5	2198.5	2256	2126	2137.5	2160.5	2201	2090	2090
70	2237	2178	2183.5	2267	2202.5	2160.5	2316	2202	2160	2235.5	2163	2212.5	2166
71	2561	2291	3097.5	2694	2193	2412.5	2774	3296	2264.5	2517.5	2284.5	2346.5	2288
72	2004	1798	1934.5	1909.5	1932	1930.5	1933	1924	1884.5	1931	1937.5	1848	1850.5
73	1894	1976	1935.5	1908	1891	1890.5	1977	1934	1896	1953	1940.5	1912	1937.5
74	2293	2093	2285	2298.5	2238	2168.5	2277	2142	2102	2252	2123.5	2174.5	2145.5
75	2008	2119	2035	1996	1958.5	1966	2084	2010	1936.5	2003.5	1999.5	1962	1951
76	4152	4321	4156	4914	3129.5	3811.5	3959	4904	3127	4014	3415.5	3047	3133
77	2440	2781	2801.5	3219.5	2575	2490.5	2658	2784	2394.5	2324	2315.5	2562.5	2546
78	2241	2162	2135.5	2075	2075.5	2181.5	2104	2107	2070.5	2035.5	2161	2027.5	1944.5
79	2283	2092	2172	2320	2072	2205.5	2162	2175	2108.5	2146.5	2161	2111.5	2210.5
80	4255	2795	3772	3969.5	3303.5	2987	3475	3063	2976	2968	2928.5	2472.5	3063
81	2365	2595	2320	2302	2341	2278.5	2558	2362	2328.5	2189.5	2242	2167.5	2269
82	4230	2594	2891.5	3471.5	2734	2488	3317	3086	3293.5	2909.5	2418.5	2603.5	2714.5
83	2904	2863	2747	3154	2773	2584	2943	2409	2417	2790.5	3054	2006	2498
84	1970	1820	1840	1837.5	1968.5	1930.5	2012	2160	1903	1959.5	1872.5	1899.5	1895.5
85	1913	1939	1947.5	2022	1940	1908	2023	1946	1946.5	1908	1937	1940	1914
86	2424	2308	2209.5	2556.5	2350	2532	2578	2241	2464	2368.5	2506.5	2197	2445
87	4950	5756	5756.5	5551	5872.5	3599.5	5829	4489	4465	3814.5	5249.5	4252.5	5424.5
88	2176	1972	2002.5	2022	1980	2057	2090	2085	1994.5	1984.5	2013.5	2038.5	2014.5
89	2252	2900	3230.5	2269	2412.5	2747	2860	2128	2185.5	2268.5	2637	2201.5	2278
90	3071	2227	2648.5	2788.5	2326.5	2298	2345	2262	2085	2150	2221	2070	2109
91	4635	2758	3279	3328	2798.5	2969.5	3956	3104	3026.5	2546.5	3757.5	2553.5	2659.5
92	2550	2943	2546.5	2695.5	2250.5	2078	3221	2379	2556	2595	2426	2707.5	2520
93	3368	4008	4070.5	5148	5647	5888	4561	6689	3423	4342	5196.5	3601.5	4154.5
94	2265	2228	2054	2203.5	1961	2032.5	1998	1926	2323.5	2037.5	1991.5	1975.5	2089.5
95	2342	2152	2205	2219	2176.5	2318.5	2071	2216	2238	2198.5	2148.5	2240.5	2120
96	2487	2101	2892	2799	2774	2502.5	2938	2294	2735	2481	2526.5	2199	2277.5
97	2543	2533	2920.5	2488	2176	2072	2308	2451	2217	2535.5	2310	2204	1784.5
