# Supplementary material for: Mental Reactivation and Pleasantness Judgment of Experience Related to Vision, Hearing, Skin Sensations, Taste and Olfaction
Source: PLoS One. 2016 Jul 11;11(7):e0159036. doi: 10.1371/journal.pone.0159036 (PMC4939968; doi:10.1371/journal.pone.0159036)
Supplement: S7 Data — (XLS) [file pone.0159036.s010.xls]

## Sheet: Vision
	Ratings on a pleasantness scale
Participant	-3	-2	-1	0	+1	+2	+3
1	1800.5	2661	2370	2993	2447.5	2778	2165
2	1906	not	2105	2068	1989	2029	1913		Median values in ms, N=97
3	2249	2077	2561	2560	2258	2156	2115
4	1866	2760	2375.5	2475	4381	2984	1931		The data used to build Figure 9 (see the main text)
5	2139	2728	2181	7435	2224	2142.5	2082.5
6	1902	2185.5	2226	2689	2348	2289	1865
7	13679	3262	4292	4607	4320	4369	2855
8	2392	1867	2533	2109	2150	1826	1785
9	1861	1749	1951	1932	1914	1871	1851
10	2446	2685	3086	3046	3247	2825.5	2555
11	2123	2119	2352	2439	2197.5	2194	2629
12	4159.5	2490	3852	3166.5	2853.5	2639	4124
13	2001	2508	3003.5	2256	2398.5	2316	2172.5
14	1978	2057.5	2253	2719.5	2255	2130	1993.5
15	1298	1385	1789	2061	2172	1780	1777
16	1980	1742	1785.5	1980	1943	1518	1144
17	2060	2288.5	2277	2627	2674	2221	2037
18	not	not	2487	2232	2515.5	2615.5	2214.5
19	2424	2568.5	3010	3107	2986.5	2336	2589
20	1923	1933	1981	1950.5	2004	1938.5	1895
21	2146	2436	3167	2908	2331.5	2306	2034
22	2153	2079	2318	2136.5	2135.5	2092	1945
23	1987	2039	2118	2156.5	2057.5	2033	1964
24	2214	2323	2420	3644	2478	2554	2023
25	not	2350.5	2465.5	2444	2289	2180	2024
26	2242	3186	2847	2585	2647	2596	2262
27	2149	2206.5	3142.5	2447.5	2372	1975	2105
28	2624	2404	3160.5	2999	2701.5	2437	2526
29	2036.5	2148	2155	2465.5	2109.5	2107.5	1999
30	2486.5	2711	2826	2751	2864	2450	2352.5
31	3060	3451	4656	3036.5	3125	3759	2551
32	1846	2189	2127	2043.5	2038	2018.5	1997
33	1912	2789	2718	3459.5	2577	2190.5	1785
34	2195	2430	3991.5	4705	3188	2560	2115.5
35	2793	2253	3260	4255.5	3215	2432	2227.5
36	1970.5	1998	2560	2037	2546	1896	1881
37	1845	2422.5	2874	2183	2753	2062.5	1947
38	2015	3000.5	2622	2820	2436.5	2212.5	1955
39	1786	2175	2419	2265	2258	1939	1901
40	1946	2305	2295	2253	2243.5	2062	1981
41	2632	2270	2729	2672	2269.5	2227	2066
42	2740.5	2334.5	2495	2961	3266	2261	2148
43	not	not	2714	2075.5	2020.5	2079	not
44	3042	3202	2569	2781.5	2761	2083	2007
45	1995	2344.5	2238.5	2221.5	2241	2074	1995
46	1905.5	1846.5	1845.5	1874	1882	1866	1886
47	1914	2054	2095.5	2140	2157	1948.5	1909.5
48	3938	2899.5	2448	2928.5	2933	2284.5	2178
49	2611	2149.5	2713	2554.5	2432	2385	2165
50	2403	2481	2922	2322	2680	2480	2197
51	2439	2612	3641	3490	3003	2745	2289
52	1247	3725.5	3462	4107.5	3206	3398	2657.5
53	2023	1945	2024	2069	2023	2021	1925.5
54	2393	2912.5	4194.5	3936	2890	2711	2188.5
55	2374	2432.5	2295	2281	2448.5	2242.5	2329
56	3216.5	3739	3119.5	2695	2998	2256	not
57	2289.5	2255	2282.5	2315.5	2322	2256.5	2069.5
58	1982	1821	1975	1981	1990	1942	1898.5
59	2330	2678	2674	3485	3274.5	2560	2020
60	2369.5	2306	2464.5	3930	3042	2391	2017
61	7123	3472.5	3956	3694	3399.5	3673	2723
62	2285	3022.5	2918	2539.5	2758	2268	2206
63	2841	2188.5	3156	2880.5	2886	3050	2304.5
64	3096.5	2626	3058	3807	3016	2871	2438.5
65	2096	2843.5	2326	2738	2405	2325.5	2158
66	2385	2638	3305	2652	2858	2390	2157
67	2989.5	3472.5	2717	2286	2518	2206	2009
68	2589	3524	3872	3588	3038.5	3752	3297.5
69	2120.5	2393	2460.5	2565	2449	2294	2092.5
70	2155	2116	2302	2521	2407	2234	2283
71	16657	3313.5	2881	2664	3465	2196	2033.5
72	1863.5	1927	2045.5	1969	1948	1931	1915.5
73	1937.5	1892	1972	1935.5	1980	1982	1928
74	2261	2360	2606	2412	2371	2166.5	2130
75	2046	1960	2090.5	2173	2176.5	2004	1939
76	2501	3992	5129	3961	4300.5	4096.5	2498
77	3042	2719	2660	3197	2746	2470	2260
78	2091	2144	2623	2582	2481	2121	2016
79	not	2460	2192.5	2250	2322	2104	2025
80	2448	4921	3674	5482.5	4197.5	3520	2914.5
81	2305	2475	2568	2665	2401	2750.5	2109
82	2157	4546.5	2581	3583	3373	2976	2353.5
83	2331	2786	3796	3237	3284	2490	2024
84	2047	1950.5	2119	2029	1963	1863	1836.5
85	1947	1989	2020	2054	1977	1964	1918.5
86	2311	2394	2805	2350	2508.5	2334.5	2424
87	3444	4235	6983.5	7409.5	6570.5	5522.5	4774
88	1942	not	2059	2023	2098	1985.5	1998
89	3467.5	3089	2455	2707.5	2411	3089	2395
90	2149	2302	3090	2994	2573	2343.5	2376.5
91	2558	3250	4361	3987.5	3908	3681	2787
92	3132	2569	3219	5617.5	3255	2445	2176
93	4131	5344	6161	4971	6562.5	5594	3788
94	1822.5	2036	2033	2101.5	2111	1962	2035
95	2242.5	2213	2185	2855	2180	2369	2108
96	2660	2680	2881	3563.5	3633.5	2681	2210
97	not	2394	3549	2460	2493.5	2214.5	1482

## Sheet: Hearing
	Ratings on a pleasantness scale
Participant	-3	-2	-1	0	+1	+2	+3
1	1930	1984	2649	2474	2388.5	1836	1672
2	1945	2088.5	2116	2114	2145	2065	2064
3	2159	2199	2241	2442	2278	2117.5	2038
4	2561	2315	3329	3607	3606	2176	3079		Median values in ms, N=97
5	2122	2243.5	2588	2226	2549	2445	2106
6	2063.5	2388	2569.5	2469	2932.5	2226.5	2104		The data used to build Figure 9 (see the main text)
7	3423	4960.5	4154	4204.5	4085	3717.5	2681
8	1785.5	1986	2148	2634	2070	2007.5	1694
9	1913	1952	1911	1872	1912	1830	not
10	2284	2605	2865.5	2968.5	2856.5	2666.5	2486
11	2158.5	2156	2339.5	2153	2235.5	2154	2271
12	2696.5	2992	3701	4791	2991	3184.5	4557
13	2140	2070	3161	2952	2297	2421	3195
14	1968	2217.5	2216	2375	2261	2057	1971
15	1938	1954.5	1940	2852	2127	1977	1910
16	1264	1375	1389	1223.5	1469	1309.5	1147
17	1960.5	2481	2725	2599	2422	2240	2085
18	3272	2312.5	2390	2161	2284.5	2177	2285.5
19	4461.5	3501	3344	4387.5	2565.5	2490.5	2218.5
20	1876	1904	2002	2052	2091	1968.5	1993
21	2147	2237	2570	2541	2272	2344.5	2191
22	2026	2023	2097	2114	2093	2041	1944
23	2048	2062	2098	2116	2158	2066.5	1985
24	2491	2255	3358	3286	2943	2216	2175
25	not	2426	2521	2464	2853	2256.5	not
26	not	2635	2977.5	2596	2939	2401.5	2185
27	2729.5	2188	2525	2639	2615	1977	1957
28	2513.5	2506	2558	2876	2589	2454.5	2320.5
29	2111	2113	2075	2893	2146.5	2035.5	2116
30	2786	2377.5	2581	2614	2415	2433.5	2190
31	3103.5	2929.5	3117	2968	2755.5	3153.5	3034
32	1963	2072	2076	2107	1995	2031	2034
33	1871	2308	2689	2324.5	2684.5	2216.5	1975
34	2192	2434	3973.5	4476	2958	2317.5	2116
35	not	2358.5	2855	4329	2665	2259	2186
36	2009	1998	2269.5	2354	2431.5	1975	1899
37	2123.5	2189.5	2311	2591	2589	2001.5	2029.5
38	2226	2706	2873	3182.5	2978	2374	2201
39	2021	2120	2223	2096.5	2228	2099	2180
40	1984	2177.5	2221	2240.5	2179	2048	2052
41	2468	2626.5	3033.5	2413.5	2731	2264.5	2312
42	2891	2554.5	2471.5	2614.5	2836.5	2476	2224
43	not	2247	2041	2111	2043	1360	not
44	2200	2760	3062	2963.5	2841	2545	2143
45	1881	2046	2199	2261.5	2167	2041	1966
46	1923	1968	1844	1930.5	1890.5	1903	1923
47	1959	1943	2103	2107	2015	2019	1906.5
48	2456.5	3245	2441	2759	3130.5	2343	2572
49	2147	2254	2513	2686.5	2630	2206	2259.5
50	2177	2641	2630.5	2605	2299	2439	1957.5
51	2243	2467	3281	2760	2971	2482	2142
52	2612	10756.5	7259.5	4220	3374	2895	2240
53	2058	2159	2316.5	2019	2018	2008	1982
54	2438	3468	3936	4010	3169.5	2517	2296.5
55	2173	2285	2294	2263.5	2342	2124	1678
56	2621	3825	4003	3912.5	3380.5	3903	not
57	1998	2119.5	2357.5	2238	2342.5	2153	1811.5
58	not	not	1982	2019	2017	1961	1909
59	2811	2638	2979	3248	3309.5	2643	2101
60	2129	2349	2422	3047	2767	2342	2113
61	4102	3669.5	3939	4310	3198	3000	2802.5
62	2519	2520	2442	3251.5	2870	2148	2083
63	2350	2599	2983	2847	2637	2407.5	2351
64	2751	2965.5	3716	3535	3194	2631	2404.5
65	2055	2382.5	2402	2599.5	2290	2060	2019
66	2280	2668	3914	2544	2434	2245	1893.5
67	3929	2124	2594	3183	2421	2185	2168
68	2970	2688.5	4598.5	5914	3403	3724.5	2437
69	2082	2234	2707	2894	2503.5	2178.5	2004
70	2244.5	2202	2345.5	2405.5	2162	2327	2222.5
71	2231.5	2786	3420.5	2887	2603	2156	2092.5
72	1783.5	2116	2010.5	1927	1940	1959.5	1830
73	1912.5	2021	2012	1999.5	1976	1974.5	1885
74	2174	2117	2406	2289	2285	2142	2065
75	2008	2085	2164.5	2534	2185	2029	1928
76	2619	2799	4481	5363	4141	4239	4717
77	2897	2362.5	2866.5	3629	2708.5	2478.5	2700
78	2082	2320	2700.5	3004	2520	2021	2203
79	2097	2168	2283	2522.5	2399.5	2122	1976
80	3290	3334	4297	5301	4257	3312	2795
81	2164	2314	2595	2588	2519	2595	2247
82	6127	2800.5	4086	3934	4853	4137	3260.5
83	2863	2525	2676	3521	2845	2672	2069
84	1904	1967	1939	2056	2016	1868	1820
85	2017	2029	2066	2127.5	2037	1949	2132.5
86	2956.5	2389	2619	2545	2307.5	2209	2120.5
87	3493	5405	5864	7600.5	7003.5	7472	4066
88	not	1989	1980	1996.5	2017	1978	2019
89	2126	3467	3589	2041	2859	3417	2978.5
90	2524	2760	2879	2788	2562.5	2272	2072
91	2522	2640	2796.5	3392.5	3140	2869.5	2497
92	2440	2601	5130	6076	3126.5	2748	2223
93	4666	5823	5707	6217	5430	5063.5	4678
94	not	1952	2169	2375	2210	2112	2143
95	2366	2177	2375	2392	2391	2332	2152
96	2221	2255	3326.5	3973	3345	2715.5	2607
97	11297	2463	3825	2390	2479.5	2077.5	2695

## Sheet: Taste
	Ratings on a pleasantness scale
Participant	-3	-2	-1	0	+1	+2	+3
1	1981.5	2380	2081.5	2099	2214	2148	2181.5
2	2092.5	2070	2102.5	2048.5	1994	1985	1948
3	2078	2117	2280	2520	2157.5	2115	2038		Median values in ms, N=97
4	1871.5	2050	2154	2336.5	2076.5	2002	1869
5	2305.5	2181	2283.5	1979	2144	2098	2098		The data used to build Figure 9 (see the main text)
6	1940	2003	2265	3483	2189	1942	1941.5
7	2927.5	4643.5	4368.5	3697	4629.5	3671	2626
8	1300	1623	1826	2593.5	1703	1583	1401.5
9	1952	1880.5	1911	1992	1953	1913	1952
10	2224	2646	2995.5	2965	2685	2770.5	2576.5
11	2315	2338	2719	2238	2162	2232	2024.5
12	2479	2875	2679	3353.5	2558	2322	2598
13	1924	2385	2178	2170.5	2218.5	1924	2013
14	1977.5	2011	2299	2335	2209	2061.5	2077
15	1395	1661	1575	2017	1851	1580	1534
16	1383	1624	1512	1568.5	1455	1136	1016
17	2121	2357	2345.5	2460	2327	2287	2084
18	not	2283	2239	2217	2235.5	2245	2096
19	2471	2538.5	3026	3948.5	3444.5	2464.5	2086
20	1825.5	1934	1992	2037.5	1956	1992	1853
21	2085	2350	2430.5	2558	2623	2326	2079
22	1944.5	2065	2060	2176	2091	1987	1877
23	2037	2005	2086.5	2115.5	2071.5	2013.5	1959.5
24	2114.5	2657	2288	2320	2063.5	1803	1875
25	2177.5	2315	2263	2373	2219	2069	2091.5
26	2253	not	2738	2307.5	2547	2370	2256
27	2032	2148	2408	2293	2260	2109	2109
28	2358	2358	2508	2541	2238.5	2514	2326
29	2020	2112	2098.5	2037	2038	2040	1998
30	2111	2303	2152	2337	2185	2449	2337
31	4984.5	3045	2711	2866	3274	2934	2478
32	1695	2114	1805	1993	2147	1944	1962
33	1985	2417.5	2819.5	2303	1980	1977	1831.5
34	1875	2596	2666	2784.5	2452	2376	2155
35	3615	2495	3323	4038	2701	2229	2146
36	1975	2053.5	2161	2105	2069	1993	1879
37	2421	2288	2305	2248	2388	2188	1984
38	1969	2104	2535	2340	2219	2143	2099
39	2058	2615.5	2496	2107	2323	2225	1978.5
40	1994.5	2018	2060	2072.5	2051	1981	1982
41	2142	2144	2513.5	2286.5	2082	2048.5	2239.5
42	2601	2278	2552	2525	2412.5	2326	not
43	not	not	2076	2096.5	2056	2041	not
44	2164	2161	3302	2591.5	2481	2162.5	1964
45	1858.5	2100	2118.5	2194	2183	2042	2003
46	1202	1842.5	1903	2006	1885	1892	1845
47	1878	2010	2018	1992	1915	1888	1980
48	6581	2511	2239.5	2555	2559	2398.5	2277
49	2354	2479	3202	2903.5	2514	2431	2135
50	2766.5	2384	2648	2648	2198	2196.5	2013.5
51	2262.5	2965	2685.5	3145	2703	2637	2171
52	3453	3688	5264	3175	3537	3047	2599
53	1899	1942	1982	2219	1979	1945	1939
54	2335	3031	3027.5	2831	3596	2301.5	2157.5
55	2241.5	1985	2045	2133	2088.5	2113	1877
56	2219	3623.5	3217	2561	3221	2358	not
57	2036	2171	2293.5	2158	2158	2067	2034
58	1867	1937	2031	1979.5	1989	1939	1909.5
59	2255.5	2370	2753	4097.5	2748	2347.5	1982
60	2251	2244	3145	2798	2325	1991.5	2040
61	3649	3715.5	3599	3037.5	3358.5	2841	2304.5
62	2124	not	2521.5	2478	2736.5	2285.5	2143.5
63	2245.5	2675	2470	2928	3008.5	2691.5	2285
64	2341.5	2554	3361.5	4125.5	2950.5	2397	2125
65	2019	2137	2095	2480	2132	2096	2065
66	2352	2782	2594	2805	2598.5	2324	2041
67	1766	2478	2169	2480	2540	2128.5	2168
68	3592.5	2674	3870	4148.5	3631.5	2775	2509
69	2002	2243	2257	2510	2352	2126	2016.5
70	2277.5	2375	2282	2264	2201.5	2237	2156
71	2128	3444	2783	3082	2451	2523	2247.5
72	1833	1798	1989	1944	1967	1944	1936
73	1998.5	1929	1931.5	1977	1938.5	1890	1909.5
74	2160	2403	2258.5	2378	2404	2129	2089
75	2050	2039	2085	2163	2046.5	2004	1957
76	2125	3354	4199	4594.5	4803	4200	3519
77	2969	2577	2670	3438	2785	2319.5	2210
78	2082	2163	2125.5	2341	2070	1987	2160
79	2090	2074	2365	2355.5	2201	2127	2124.5
80	2411	3276.5	2880	3436.5	3986	2449	2619
81	2177	2514	2657	2477	2283	2242	2285
82	3353	3043.5	3620	3158	2409.5	2684.5	2425
83	2926.5	2354	3288	3345	2759	2174	1990
84	1900	2089	2079.5	2132	2167	1880.5	2016
85	1939	2056	1889.5	2120	1909	1906.5	1940
86	2194	2285	2736	2249	2504	2238	2296
87	3833.5	5744	5135.5	5292	4668	4360	3486.5
88	1903	2017	2135	1862	2072	2063	2020
89	2404	2131	2782	2117.5	2359	2324.5	1974.5
90	2309	2031	2478	2708	2068	2319	2025
91	2200.5	2448.5	3380.5	3220	3277.5	2753	2290
92	2330	2487.5	2682.5	2687.5	2713	2705	2448.5
93	4489	5167.5	7354	4710	8170	6516	3870
94	2049	2110	2001	2105.5	2188	2108	2081
95	2138	2273	2321	2372.5	2304	2265	2223
96	2082	2294	2946	not	2882.5	2223	2098
97	1996	2742	3270	2270	2222	2296	2264

## Sheet: Olfaction
	Ratings on a pleasantness scale
Participant	-3	-2	-1	0	+1	+2	+3
1	1956.5	2116	2302	2283	2341	2368	2293
2	2028	1982	2006	2026	1992	2030	1906
3	2079	2196	2158	2299	2197.5	2156	2089.5
4	1993	2435	2679	3020.5	2232	2111	1911		Median values in ms, N=97
5	2097	2344	2366	2138	2254.5	2064.5	2120.5
6	2025	2204.5	1985	2672	2367	2337	1921.5		The data used to build Figure 9 (see the main text)
7	2829	3239	3393.5	4559	3923	3280	2420
8	1704	1704	1784.5	1462	1865	1704	1421
9	1912	1951	2114	1913	1870	1912	1911
10	2324	2905.5	3005	2886	3244	2901	2324
11	2355.5	2358	2820	2134.5	2698.5	2151	2270
12	2915	2364	3070.5	3308	3029	2404	2554
13	2026.5	2071	2033	2038	2627.5	2033	1899
14	2007	2151.5	2176	2256	2323.5	2095	2053
15	1352	1600.5	2013	1900	1731	1757.5	1255.5
16	1104	1225	1667	1543	1340	1272	1008
17	2044	2140	2287	2280	2287.5	2125.5	2036
18	2439.5	2211	2139.5	2158	2235	2122	2032
19	2229	2351	2903	4020.5	2661	2786	2300
20	1856	1939.5	2098	1955	1937	1930	1886
21	2169	2507	2659	2465	2552	2381.5	2113
22	1949.5	2061.5	2056	2076.5	2100	1982	1904
23	1966	2038	2220	2376	2091	2002	1966
24	1949	2028	2614	2697	2213	2308.5	1819
25	2026	2198.5	2332	2332	2218.5	2064	2151.5
26	2357	2211	2579	3241.5	3032	2439	2215
27	2124.5	2126.5	2186.5	2180	2090.5	2052	2034
28	2527.5	2432	2966	2967.5	2507	2364	2191.5
29	2077	2096	2072	2108	2054	2046	2034
30	2189	2227	2232	2527	2277	1978	2074
31	2811	2899	2813.5	2649.5	3652	2996	2630.5
32	1887	1847	2169.5	2070	2071	1777	1959.5
33	1885.5	2094	2512	2027	1938	2089	1747
34	2318	2641	3346	3514	2518	2349	2144
35	2221	2322	2575	4296	2409	2224	2134
36	2003	2173	2268	2188	2140	2017.5	1918
37	2082	2185	3516	7387	3229	2259.5	2066
38	2096	2195.5	2616	5494	2199	2217	2020.5
39	2082	2231	2482	2498	2139	2226	2095
40	2010	2063	2092	2068	2298	2018	2013
41	2424	2290	2874	2307.5	2171.5	2258	2157
42	2334	2330	2558	2444	2450	2565	not
43	not	not	2259	2056.5	2074	1923	not
44	2405	2401	3069.5	3493	2432.5	2284	2009
45	2003	2099.5	2194	2164	2157.5	2082	1997
46	1923	1883	1884.5	1964.5	1967.5	1884	1869
47	1879	1984	2054	2007	1943	1985	1834
48	2130	2943.5	2972	2401	2513	2232	1967.5
49	2139	2373.5	2709	2768	2733.5	2292.5	2071.5
50	2322	2403	2787.5	2274	2624.5	2604	2198
51	2123	2283	2926	2690.5	2726	2369	2048
52	2522.5	3424.5	3589	4867.5	3566.5	3513.5	2411
53	1906	1944	1984	2058	2003.5	1953	1941
54	2076	2651	5605	3052	4202	2859.5	2300.5
55	2302.5	2128.5	2205	2185.5	2341.5	2019	2412
56	2663	3738	2802	2398	2816	2461	not
57	2069.5	2155	2331	2084	2238	2008	2072
58	1902	1993	2050	2055	2132	2012	1932
59	2329	2597.5	2300	4226	2345.5	2711	2041
60	2156	2394	2182	2306.5	2257	2167	2128
61	2331	3216	4103	3397	3704	3079	2162
62	2206	3642	2620.5	2677	3665	2125	2174
63	2253	2685.5	2308.5	2812	2707	2843	2211.5
64	2245	3262.5	3340	2633	3178	2645	2132
65	2094	2039	2404.5	2618.5	2171	2096.5	2038.5
66	2014	2352	2924	3562	2677	2205	2003
67	2829	2597	2442	2754.5	2280	2379	2011
68	2357	2517	4784	3528.5	3656	2953	2497
69	2052	2203	2324	2487	2310.5	2173	1983
70	2198	2237	2209	2392.5	2231	2158	2070
71	2174	2937	3504	3248	2594.5	2266	2062
72	1882	1925.5	1888	1891	1927	1885.5	1867
73	1890.5	2090.5	1973.5	1928	1968.5	1933	1893.5
74	2105	2172	2198	2237	2165	2164.5	2090.5
75	1968	1971	2006.5	2070.5	1992	1936	1966
76	2535.5	4806	3719	4091	4242	3088	2227
77	2359.5	2619	3087	3128	2665	2566	2272
78	1952	2220	2241	3684	2155.5	1991.5	1865.5
79	2010	2150.5	2367	2398	2247	2125	2091
80	3099	4720	4229	4861	4454	4209	2911
81	2230.5	2264.5	2568	2490.5	2315	2385	2287
82	2550	3045	3573	8286	2665.5	3039	2396.5
83	2258	2913.5	3102	3708.5	2909	2403	2195
84	1797.5	1927	1991.5	2223	2090	1910.5	1900.5
85	1914.5	2091.5	1941.5	1980	1983	1945	1901.5
86	2543.5	2424	2820	2982	2545	2314	2891
87	2946	4131.5	4983	4515	4999	5712.5	3682
88	1918	2063	2016	2173	1980	2014.5	2024
89	3549.5	2301	2622.5	2121	2471	2633.5	2757.5
90	2183	2258	2796	2683.5	2612	2283.5	1840.5
91	2141	3223	3413	3449	3683.5	2878	2455
92	2032	2101.5	3206	2861	2878	2334	2209
93	3523	3746	9105.5	4457.5	4175.5	2961	3516
94	2066	1935.5	2282	2111	2220	1956	1918
95	2265	2187	2223	2318.5	2353.5	2266	2176
96	2379	2547	3040	3132.5	3561	2465	2105
97	2303	2457	2922.5	2222	2414	1974	1703

## Sheet: Mixed skin sensations
	Ratings on a pleasantness scale
Participant	-3	-2	-1	0	+1	+2	+3
1	3024.5	2295.5	3641	2498	2902	2033	1824
2	not	1828	2217.5	2070	1993	2030	not
3	2178	2097	2309	2319	2202	2200	2157		Median values in ms, N=97
4	1871	3650.5	3167	2560	2762	4780	1911
5	3174.5	2465	2104	not	2427.5	2080.5	2060		The data used to build Figure 9 (see the main text)
6	not	2230	3256	2776	2187	2225.5	2024
7	3427	5045.5	4843	4976	6216	4235	4585
8	1511	1866	1886	2372	2190	1663	2109
9	1671	1993.5	1911	1951	2012.5	1913	not
10	2489	2685	3369	2845	3069	3166	2808.5
11	1958	2265	2894	2195	1998	2484	2485
12	not	3369	2914	4085	3048	2913.5	8016
13	2326.5	1974	2944	2613	2988	2097.5	1920
14	2194.5	2461	2841.5	2440	2298	2132	not
15	not	1814.5	1995	2044.5	2058.5	1934.5	not
16	1568.5	1618	1105	1428	2454	1263	1207
17	2123	not	2796	2859.5	2620.5	2277	2002
18	not	not	not	3547	2477	2320	2043
19	2124	2310	2633	5097.5	3978	2553	not
20	not	1896	1982	1989.5	2054.5	1908	1956
21	2116	2689.5	3392	2429	2871.5	2303	2374
22	1895.5	2139	2195	2467	2056	2179	2066
23	1964	2052.5	2113.5	not	2152	2117	1924
24	3043	2514	2632	3397	2871	2309	2189
25	not	2100	2365.5	3238	2328	2142.5	not
26	not	2631	2545	3037	3535	2593	2512
27	2137	2748.5	2657	2298.5	2414	3198	not
28	2210	2160	2367	2729	2344	2431	2214
29	1999	2055	2180	not	2198	1998.5	2257.5
30	2341	2449	2504.5	2696	2603	not	not
31	4026	2835	4285	6021	3791.5	2935	not
32	1752.5	1776.5	2007	2033	1997	1888	not
33	2025	2567.5	3211.5	3020	4162	2121	2082
34	2113	2239	2781	4636	3834	2399	1627
35	not	2338	2441.5	3163	2817	2311	not
36	2318	2056.5	2159	2272.5	2202	2077.5	1973
37	2344	2282.5	3761	3994	4367	3023.5	2219
38	1935	2556	2744	2496.5	2944.5	2021.5	4546
39	not	2505	2464	2285.5	2381.5	2671.5	1778
40	2202	1967.5	2191	2976	2210	2129	2067
41	not	2265	2483.5	2709	2184	2543	not
42	not	2420	2368	3089	2743	3077	not
43	not	not	2243.5	2076.5	2117	not	not
44	2961	3763	2803	3283	3164.5	2082.5	not
45	2042	2122	2156.5	2163	2062	2196	2195
46	1882	1923	1884	1826	1853.5	1894	1682
47	2109.5	2027	1872.5	not	2042	2129	2180
48	3549	2504	2473	2347.5	2840	2854	not
49	2478.5	2544.5	3032.5	3381	2508.5	2124	2180.5
50	2279.5	2928	not	2120	2887	2604.5	2236.5
51	2123	2682	2450	2645	2650	2645	2162
52	2162	2445	3876.5	2614	4176	2802.5	2877
53	1904	1976	2006	1985	2291	2294	1980
54	2334.5	2629	3624	2707	3381.5	2511.5	2234
55	2029	2184	2141	2397	2802	2197	2531
56	2019	4621	3062	2898	3097	3858	not
57	1966	2686	2310	2307	2665	2296	2170.5
58	not	1906	1976.5	2038.5	2022	1984	1944
59	2489	2480	3367	4976	2567	3374	2130
60	not	2291.5	3035	6418	2770	2526.5	2007.5
61	not	3453.5	3472	5449	3702	4071	not
62	2085.5	3989	3385	3252	2383	3034.5	2086
63	not	2152.5	2577	2922.5	3328	2314	2365
64	3173	2623	2819	2477.5	3634	3132.5	2740
65	2133	2479.5	2694	2217	2271	2059	2194.5
66	2640.5	2768	2446	4557	2832.5	2338.5	not
67	not	2247	2797	2638	2582.5	3504	not
68	2316.5	2980.5	7256.5	6033	4753	2592.5	3846.5
69	not	2084	2448	2933	2515.5	2229.5	2313
70	2594	2289	2438.5	2260	2318	2195.5	2144.5
71	2816	3931	2716.5	3027	4254	2572	3634.5
72	1107	2010	1975	1745.5	2126	1892	1807
73	1548.5	1912	1980.5	1926	1936	1934.5	1896
74	1836	2270	2625	2233.5	2329	2160	2049
75	1982	2038	2166	2495	2038.5	2110.5	2293
76	2870	2911	5055.5	6213	5856	4437	not
77	3582.5	3277	3295	3885	3614	2609.5	not
78	2024	2246	2912.5	2567	2972.5	2302.5	2561
79	not	2503	2267	2340	2290	2061	not
80	5138	not	4138	6772.5	3905	4061	3262
81	2089.5	2378	2829	2743	2747	2276	2225
82	2246.5	2396	4187	3588	4097.5	2167	2671
83	not	2990	3025	4858	3179	2812	not
84	not	3364	1822	2040	2098	1894.5	2007
85	1913	2064	2093	2135	2066	2004.5	1923.5
86	2117	3362	2548	2751	2938.5	2480	not
87	4770.5	6470	6902.5	6120.5	3988	7039	5297.5
88	not	2017	2339	not	2091	2014	2054
89	not	2539	2630	2491	2206	3940	not
90	2548	2703.5	2973	2953	3181	1908	2723.5
91	2623	4236	4026	4715	4364	2888	2137
92	2523	1934	3631	4669	3865	3101.5	3882
93	4683	2447	4170	7045.5	8843	7907	5346
94	2266	2104.5	2076	2165.5	2488	2037	not
95	not	2114	2341.5	2187	2370	2187	2219.5
96	2174	2957	3939	not	3237.5	2695.5	2889.5
97	not	3808	3186	2610	2884	2377	1952

## Sheet: Touch
	Ratings on a pleasantness scale
Participant	-3	-2	-1	0	+1	+2	+3
1	not	2081.5	2830	2809.5	2872.5	2438	2099
2	not	not	2088.5	2070	2148	2073	1950.5
3	not	2051	2159	2451	2239	2135	not
4	2235	3405	4894	3851	4750.5	4156	1909.5		Median values in ms, N=97
5	2183.5	3957	2303	6127	2266	2159	2222
6	not	2912.5	2367.5	2529.5	2915	2142	2105		The data used to build Figure 9 (see the main text)
7	not	4113	4106	3880	4421	3735.5	3236.5
8	not	2310	2068	3727	2413.5	1946	3566.5
9	1953	1911	1912	1896	1992	1876	not
10	2645	2514.5	2925	2665	2811	2609	2585
11	5431	2738	2758	2321	2178.5	2395	not
12	8472	3664	3687.5	3461	2950	3654	not
13	1757	2685.5	3036	2660	3192.5	2951	2189
14	2462	2582	2691	2941	2460	2381	1975
15	not	1731	1958.5	2065.5	2218	2123	1414
16	1104	1467	3544	2337	2062	1499	1387
17	2084	2436	2856	2834.5	2797	2325.5	not
18	not	not	not	2752.5	2757.5	2379.5	2353.5
19	not	2049	2907	3415	3190	3188	not
20	not	1918	2099	2212	2040	1935	1837.5
21	2108.5	2289.5	2403	3293.5	2384	2372	2189.5
22	not	2003.5	2211	2386	2296	2081.5	1977.5
23	1966	2120	2112	2079	2108	2118	2043
24	1652	2759	2740	3701	2479.5	3674	1797
25	not	2289	2898.5	2510.5	2373	2447	not
26	not	not	2579	3380	3603.5	2720.5	2244.5
27	not	1999	2446	2373	3050	not	not
28	2314	2377.5	2619	2512	2915	2363	2359
29	2185	2051.5	2406	2443	2002	2185	2053.5
30	2404	2583.5	2611	2820	2659	not	not
31	5653.5	3064.5	3160	3246.5	3112	4512	2898.5
32	1694	2220	2003	2111	1959	not	1677.5
33	2570.5	3474	2625	2650.5	2742	3067	2664
34	2414	2473	3279	5594	4054	2094	4739.5
35	not	2432	3233	3463	3312	3367.5	2506
36	not	1932	2393	2404.5	2474.5	2072	2108
37	not	3435.5	2471	12234	2623	4083	2224.5
38	not	1814	2459.5	3065	2705	2175	not
39	not	2459.5	2343	2338	2424	not	not
40	not	2172	2380	2628	2160	2291	2118.5
41	not	3043	2831	2478	2389.5	2203	not
42	not	2407	2391	3051	2242	2287	not
43	not	not	1698	2076	2133.5	not	not
44	2921	3282	4212	3041.5	3002	6106	6367
45	2078	2121	2188.5	2317.5	2081	2074.5	1922
46	2570	1922	1869	1883	1923	1917	not
47	1991	1909	2066	2232.5	1977	1868	1867
48	2253	2513	2870	3466	3215	2303	not
49	3197	2577	2564	3324	2562	3319	2013
50	2255	2826	2282	2504	2200	2155	1830
51	2242	2329	3606	2359	2687	2623	not
52	not	2161	5376.5	5368	4430	3277	2996
53	2000.5	2573	2055	2014	2179.5	1985	2002.5
54	2552	3249	3642	3151	2662.5	2592	2239
55	2398	2096	1838	2166	2307.5	2686	3724
56	3505	4267	2698	2857	3101	4153.5	not
57	not	2272	2159	2194	2254.5	2201	not
58	not	not	2046	2023	1992.5	2001.5	1937
59	2415	2716.5	3283	4128	4471	3638	2417.5
60	not	2003	3339	3935.5	3783	2581	not
61	not	2405	3949	6164	5042.5	2861	6172
62	2200	3597.5	3153	2737.5	2760	2521.5	2248
63	not	6126.5	3443	2854	2846	2407	3704.5
64	2388	3539	2939	2763	3666	2623	2355
65	4284	2344	2903	2287	3133	3020	1903
66	not	4252.5	4274	2636.5	3241.5	3687	not
67	not	2576	3263	2851.5	2491	2186.5	not
68	6733	2832	4186	4510.5	3966.5	3453	2631
69	1984.5	3406.5	2562	3135	2485	2321	2064
70	2230	2491.5	2267	2472.5	2392	2650	2284.5
71	not	2558	2090	3534	3415	2714	2664
72	not	1563	1929	1884.5	2013	2214	1319
73	1912.5	2195.5	1970	1968	1931	1966	1913
74	2009	2440	2705	3078	2469.5	2251.5	1968
75	2727	2088	2018	2074	2213	2201	not
76	not	2873	5543	5369	4724.5	3509.5	not
77	3393	2708	2975	4052	3153	2773.5	not
78	3362	2602	2566	3079.5	2511	2022	4660.5
79	not	1903	2280	2535.5	2401	2248	2467
80	not	not	4607	5757	4716	3181	2994
81	2398	2540	3014	3120	2935	not	not
82	not	4477.5	3948	4282	4961	4236	2725.5
83	not	not	3411	3177	2525	4747.5	not
84	1815	not	1877	2009	1967	2005	1793
85	2052.5	2026	2132	2270.5	2104	2029	1921
86	2427	2720.5	2639.5	2730	3389	2377	3803
87	4449	4841.5	5815.5	6590	6399	6298	11203
88	not	not	1989	2241	2207	2067	1984
89	5631	2401	2324	2499	2346.5	2020	not
90	2514.5	2551.5	3191	3321	2846	2646	3223
91	4810.5	2685	3058	4990	4087	3252	3301
92	2637	3128	2790	6565	4749	2098	not
93	5513.5	3829.5	4197.5	7046	8163	4821	5011
94	not	2202	2115	2081	2263	1992.5	not
95	not	2178	2301	2254	2624	2338	2199.5
96	4502	3693	3019	3705	2890.5	1987.5	2521.5
97	not	2200.5	2957	2461	2917.5	2067	not

## Sheet: Body skin
	Ratings on a pleasantness scale
Participant	-3	-2	-1	0	+1	+2	+3
1	not	2007	3182	not	2046	2252	1738.5
2	not	not	2035	1995	1938.5	2035	not
3	2075	not	2702.5	2605	2399	2155	2035
4	1911	2133.5	5331.5	3215	5434	2517	not		Median values in ms, N=97
5	2103	9248	2121.5	not	2142.5	2141	2105
6	1941	not	4980	5702	2042.5	2004.5	1983.5		The data used to build Figure 9 (see the main text)
7	not	4384	not	not	3918.5	4040.5	3037
8	1825	not	2422.5	3404	3707.5	1644	1339
9	not	1870	1911	2033	1871	1971	1872
10	not	2305	2970	3948	3467	3407	2368
11	2869	4550	not	2514	2596	2999	2526
12	not	3690	2989	4538	2638	2483	not
13	2982.5	not	2084	2449	2826.5	1911	1920.5
14	1887	not	2094	2583	2238	2178.5	2245
15	not	1542	1982	2020	2087	2061	not
16	1693	not	3383	1346	1485	1393	1141
17	1899	not	4692	3328	2640.5	2656.5	2022
18	not	not	not	2755	2686.5	2338	2576
19	not	2348	4453	2866.5	3263	2473	1917
20	not	not	2038.5	2140	1944	1843	1852
21	2033	not	2385	2664	2990	2468	2065
22	not	2774.5	2134	2177	2270	1989	1909
23	2007	not	2117	not	2132	2070	1950.5
24	1648	2366	5149	3511	4622	2059	3189
25	not	1913	3160	2823.5	2160.5	2140	not
26	not	2321	2371	5212.5	5557	2999	3084
27	1886	not	7717	2445	2034	3385.5	1939.5
28	2495.5	not	3304	not	2216	3705	2291
29	1998	2247.5	2067	not	2076	1964	1976
30	not	3910	2951	2600.5	2469	1537.5	not
31	3546.5	not	not	9235	3901	2823	2932
32	2031	1642.5	1656	not	1795	2094	1207.5
33	1882.5	not	not	not	3390	13131	1951
34	3076	not	2158	4534	5555	2109	1632
35	not	not	3021	not	2547	2156	3614
36	2036	3666	1949	2899	2535.5	1962	1917
37	2020	not	not	not	2062	3333	2550
38	2052	2059	4592	3098	3022	3335	2022
39	2148	2309.5	not	2285	2650.5	2087	2019
40	1933	not	2013	not	2268	2289	1933.5
41	not	not	2476.5	2469	2311	2077.5	not
42	not	2216	2652.5	3982	2501.5	2469	not
43	not	not	2151	2303	2057	not	not
44	1766	3042	2927.5	5731.5	2567	3169	not
45	not	2082	2116	2298.5	2196.5	2038	1962
46	1928	not	1923.5	1973	2324	1925	not
47	2042	1915	2106	2070	1963.5	1868	1708
48	not	1938	2255	2093	3147	2791	2097
49	1862	1875	2214	6458	2957.5	2291	2570.5
50	2541.5	2039	2361	2605.5	2768	2115	2180
51	2209	2249	3152.5	not	3935	2267	2123.5
52	not	2442	3062	8915	4477	2796	2445
53	1986	2016	2079.5	2375	2243.5	2001.5	2139
54	2200.5	not	3492	2795	2986	2442	2669.5
55	1641.5	2099	not	2758	2686	1949	1603
56	2018	not	2975	2977	3037.5	3117.5	not
57	2311	2009	2892.5	2237	2190	2044	1992
58	not	not	2171	not	2024	1986	1899
59	2156.5	4370	not	not	2833	2362	2367
60	not	not	3135.5	4106	2612	1971	2337.5
61	not	5419	4146	5814.5	3992	6468.5	4406
62	2352.5	4102	3271	7620	2122	not	2201
63	not	3815	1781	2577	3330	2726.5	2693
64	2455	3876	2538	3522.5	2518.5	5099.5	4542
65	1942	not	3441.5	2824.5	1906	2057	2173
66	not	1851	2754	not	2514	2309	2052.5
67	4045	not	9067	3887	3033.5	2011	not
68	not	3093	5077.5	not	6622.5	2945.5	2103
69	not	2972	2472	2851	2441.5	2794.5	2002
70	2048	2718	2395	2451.5	2625	2231	2290.5
71	not	1851	5140	7021.5	2253	3171	2054
72	not	1933	1936	1969	1970	1404.5	not
73	1860	1774	not	1991	1861	1942.5	1642
74	2103	2440	not	2878.5	2761.5	1963	2007
75	2170	2007	2127	not	2611	1967	1966
76	2170	3395	2341	2670	4079	6373.5	4034
77	2170	2089	3845	not	3451.5	2391	not
78	2054.5	not	2292	not	2413	2201	2521
79	not	1861.5	2590	3013	2204	2291.5	2166
80	2034	not	3728	not	6294	2985.5	2640
81	2122	2170	2629	2625	2606	2691	2204
82	2048	not	3889	2300	2758	2834	3736
83	not	4789	not	2925	3743	2062	1872
84	not	not	2010	9225.5	2163	1977	1848
85	2368	2165	1979	not	2127	1901	1977
86	2204	2448	4185	2587	2232	2552	3041
87	not	5017	6319	8141	8216	5235.5	6882.5
88	not	not	2172	not	not	2086	2048
89	not	not	4098	3402.5	2173	2226	not
90	2911	1917	2846	2103	2593	2247	2676
91	2237	not	not	5904	4254	3829.5	2297
92	1820	2462.5	3100	4282.5	4503	3520	2830
93	not	6869	not	5797	4166	14673	4021.5
94	1911	not	2103	2074.5	2258	1995.5	1881
95	not	not	2126.5	2529	2414	2239.5	2124
96	not	not	not	not	3151.5	2183	2125.5
97	not	not	3766	2540	2671	2481	2465

## Sheet: Training sessions
	Response keys
Participant	-3	-2	-1	0	+1	+2	+3
1	902	923	942	903.5	979	962.5	903
2	699.5	605	603	604	659.5	644	623.5		Median values in ms, N=97
3	789.5	789	792	747.5	806.5	789	791.5
4	887	807	853	685.5	852	788.5	803
5	573.5	570	606	529.5	591	608	567
6	776	848	781	735.5	808.5	810	770
7	805	814	770	711.5	773	733.5	727
8	853	854	854.5	854	848.5	848	815
9	775	770	838	787	811	800.5	788
10	968.5	923	935.5	929.5	974.5	955	946
11	832.5	907	906	835	859.5	897.5	829
12	833	912	852	792.5	830.5	832.5	852
13	985.5	996	956	956	1036	996	956
14	872	833	833	831.5	833	831.5	793
15	870.5	870	851	790	830.5	871	830
16	806	856	831	568	809	752.5	791
17	992	1012	990	953	954	1012.5	990
18	832	812	711	589	732.5	670	660.5
19	833	833	813.5	793	833	863.5	813
20	1300	1299.5	1380	1240.5	1341	1359	1360.5
21	976.5	976.5	937	975.5	958	956.5	938
22	746.5	762	724.5	723.5	810.5	779	738
23	954	956	916	953.5	968	918	879
24	874	916	873.5	875.5	914	913.5	911.5
25	912	910	876	875	913	914	876
26	1066	949	1059	951	1103	1063	986.5
27	953	951.5	925.5	937	919.5	953.5	934.5
28	1004.5	1013.5	1023	950	1063	999.5	984.5
29	1027	1032	1063	1031	1027	992	989.5
30	990	1067	954	967.5	952.5	952.5	993
31	1215	1178.5	1137	1079	1185	1102	1043.5
32	916	912	875	686.5	879.5	805	801.5
33	635	651	629	555	647.5	684	685
34	992	931	1032	873.5	1033	993	1033
35	934	889	891	846	891.5	847.5	858
36	872	926	856.5	810.5	858	826.5	793
37	823.5	825	848.5	864.5	929	902	828.5
38	860	830	832.5	826.5	864	885.5	870
39	1208.5	1155	1111.5	1068	1116	1184	1108
40	866	907	903.5	868	865.5	864	822
41	969	907	994	931	914	906.5	893
42	990	1026	1026	1022	974.5	989	992.5
43	920	955	915	859	913.5	918	879
44	817	817	817.5	748.5	817	818	818
45	845.5	884.5	856	857	867.5	817	817
46	799.5	779.5	779	767.5	820	740	738.5
47	832	865	864	826.5	835	789.5	797
48	984.5	982	1059.5	955.5	1020	1021	980.5
49	1039.5	1023.5	1077	998	1055	1100	1074.5
50	874	914	914	853.5	874	914	874
51	1139	1120	1118	1098	1139	1140	1018
52	1118.5	1119	1127	1018.5	1098	1058.5	1058.5
53	864.5	882	866	876.5	844.5	849.5	890.5
54	1471.5	1195	1154.5	978	1312.5	1221	1190
55	1083.5	1058.5	1022.5	873.5	1116	944	1061
56	1001.5	1021	982	941.5	1021.5	1001.5	971
57	918.5	995.5	994.5	954	996	915.5	906.5
58	869.5	886.5	870	833	903	907	866
59	1094	996.5	1101	1096	1060.5	1102.5	1042.5
60	1006.5	998	1007	983.5	1064.5	1023	948.5
61	963	1028	999	998	1029	999	1000
62	1157.5	1087.5	1117.5	1098.5	1137.5	1079.5	1079
63	1524	1407	1231	1293	1423.5	1581	1425
64	1039	998.5	1058.5	1029.5	1018.5	1095	1020
65	909	909	909	870	947	908	946.5
66	1052.5	1093.5	1055.5	1019	1019	1138	1075.5
67	1060	1057	1097.5	980	1095	1058	1061
68	943.5	940	978	936.5	978	978.5	904
69	834	865	868.5	868	833	850	866
70	1038	1060	1077.5	998.5	1077.5	1057.5	1018.5
71	906.5	870	925.5	855	940	945	907.5
72	819	866.5	847	819	849.5	845.5	792
73	824.5	861.5	822.5	831.5	830.5	843.5	785
74	857	909	825.5	898	938	865	957
75	897	861	882.5	884.5	906.5	903	844
76	925	981.5	943	904.5	898	987	911
77	810	784.5	769	749.5	831	835	846.5
78	822.5	880	856.5	817	876	857.5	806.5
79	976	1017	1002	959	1023	1018	941
80	942.5	962	901	871.5	1018.5	905.5	935.5
81	958	944	986	940.5	989	949	941
82	960.5	975	949	941.5	972	937	922.5
83	824	823.5	830.5	800.5	825.5	792	791.5
84	792.5	833	807.5	785.5	822	799.5	794
85	831.5	789.5	836.5	829	831.5	830	854.5
86	820.5	801	806	827.5	831	795.5	805
87	866	909.5	903.5	868	911	911	869
88	964	998	1013	1019	999	986	934.5
89	788	794	795	762.5	788	788	789
90	881	951	907.5	865.5	905	852.5	838.5
91	954	982.5	981.5	975	984.5	944.5	950
92	1021	1021	1013.5	992	1100.5	1059	1056
93	1026	1015	964.5	908.5	947	977.5	852
94	871	874.5	865	839	969.5	870	872
95	833.5	870.5	851	852	828.5	849.5	830.5
96	989.5	1043	989.5	943.5	1003.5	948	986.5
97	1130	1119	984	928.5	979	1023.5	1026.5
