# Supplementary material for: Mental Reactivation and Pleasantness Judgment of Experience Related to Vision, Hearing, Skin Sensations, Taste and Olfaction
Source: PLoS One. 2016 Jul 11;11(7):e0159036. doi: 10.1371/journal.pone.0159036 (PMC4939968; doi:10.1371/journal.pone.0159036)
Supplement: S8 Data — (XLS) [file pone.0159036.s011.xls]

## Sheet: Vision
	Age of acquisition, years
Participant	3-4	5-6	7-8	9 or later
1	2439	2822.5	2528	3959.5
2	2029	2025.5	2086.5	2010
3	2135.5	2340.5	2361.5	2218.5
4	2094	2579	2394.5	3043		Median values in ms, N=97
5	2165	2187	2223.5	2080.5
6	1982	2166.5	2310.5	2609		The data used to build Figure 10 (see the main text)
7	2791	3815.5	4489.5	3899
8	2007.5	2018.5	1947	2391.5
9	1870	1896.5	2058.5	1901.5
10	2647.5	2826	2927	3066
11	2217	2236	2457	2571
12	3359.5	2813.5	3891	2815.5
13	2073.5	2221	2879.5	4217.5
14	2075	2233	2252	2692.5
15	1585	1958	1939	2969.5
16	1313.5	1460	2026.5	1485
17	2418.5	2198	2361	2644
18	2435.5	2242	2500.5	2334.5
19	2625	2798.5	3184.5	3827
20	1923.5	1932.5	1987	1996.5
21	2067	2257.5	2470.5	2704
22	2023	2133	2073.5	2038.5
23	2000.5	2027.5	2117	2078
24	2349.5	2476	2773	2924.5
25	2136.5	2250.5	2820.5	3023
26	2415.5	2554	2544.5	3209.5
27	2183.5	2437	2559.5	2524.5
28	2437	2483.5	3113	2521.5
29	2053.5	2039	2146	2037
30	2341	2683	2970	2598
31	3124.5	3069	3573	3400.5
32	1944	2009.5	2070.5	2031
33	2156.5	2280	2356.5	4121.5
34	2314.5	2653	3973	3575.5
35	2680.5	2713.5	2818	3937.5
36	1934	2060	1930.5	2561.5
37	1857.5	2260.5	2888	3033.5
38	2293.5	2416	2697.5	1976.5
39	2062.5	2145.5	2363	2124.5
40	2165	2161.5	2201	2175
41	2249	2265.5	3232.5	2386.5
42	2484.5	2542	2467.5	3723
43	2075.5	2037	2096	2301.5
44	2223.5	2344	3046	2294.5
45	2076	2081	2239	2298.5
46	1856	1882	1866	2044
47	1977.5	2082	2162.5	2080.5
48	2172	2513	3685.5	2763.5
49	2615.5	2282.5	2532	2445.5
50	2159.5	2359.5	2520.5	3574
51	2620.5	2611.5	2843.5	3266.5
52	2797.5	3238	3130	3856
53	1924.5	1981.5	2158	2080
54	2255.5	2631	2649	2849
55	2336.5	2308	2343.5	2472.5
56	2454.5	2741	3099	2879
57	2208.5	2235	2514	2235.5
58	1900.5	1945.5	1967	1976.5
59	2123	2483.5	2700	2593
60	2187	2599	2503.5	3323.5
61	3356	3572.5	4283.5	5494.5
62	2223.5	2282	2638	2400.5
63	2828.5	2752.5	3107	3368.5
64	3092	2909.5	3317	3671.5
65	2228.5	2327.5	2696	2500
66	2665.5	2670.5	2307.5	2624
67	2557	2344	2970.5	2990
68	3384.5	3441	4462.5	4236.5
69	2210	2256	2425	2720
70	2256.5	2235.5	2222	2322
71	2263.5	2624	3127	2456
72	1957	1927	1944.5	1985.5
73	1952.5	1936.5	1975	1959.5
74	2187	2286	2482	2272
75	1958.5	2070	2213.5	2186.5
76	3459.5	3976.5	4560.5	5465
77	2300	2734	2897.5	3165.5
78	2152.5	2180.5	2382.5	2874.5
79	2112	2192.5	2259	2305
80	3080	3788	4603.5	4970
81	2244	2456.5	2853.5	3051
82	2476.5	3304.5	4040	4955.5
83	3235.5	2772	3649	3387
84	1855.5	1950	2122.5	2145
85	1911	1949	2016.5	2038.5
86	2447.5	2363.5	2597.5	2656
87	5766.5	5946	4891	8015.5
88	1981.5	2016	2056.5	2186.5
89	1998.5	2955	2972	3554.5
90	2336	2512	3166.5	2584.5
91	3377.5	3606.5	4083.5	3791
92	2366.5	2953	2586	4711.5
93	5726.5	4685.5	4496.5	5087
94	2028	2051.5	2093	1962.5
95	2145.5	2188.5	2320.5	2071
96	2408.5	3005.5	3367	4731.5
97	1959	2599	2501.5	2592.5

## Sheet: Hearing
	Age of acquisition, years
Participant	3-4	5-6	7-8	9 or later
1	2176	2096	2167.5	2321
2	2024	2110	2091.5	2112
3	2399	2197	2238.5	2179
4	3281	3248	3130	3086		Median values in ms, N=97
5	2221	2543	2325	2252
6	2226	2191	2225.5	2489		The data used to build Figure 10 (see the main text)
7	2751	4126	3778.5	4105.5
8	1947	1867	2088.5	2533.5
9	1872	1911	1889.5	1872
10	2806	2684	2584.5	2816
11	2271	2234	2216	2258.5
12	2404	3106	3343	4952.5
13	2070	2333	2411	3060
14	2098	2167	2196	2303.5
15	1938	1940	1955.5	2374.5
16	1392	1313	1461.5	1318.5
17	2193	2480	2358.5	2412.5
18	2706	2195	2246.5	2160
19	2430	2793	3444.5	3642.5
20	2009	1953	1976	2061
21	2109	2229	2195	2471.5
22	1941	2018	2063.5	2208.5
23	2036	2042	2080	2133.5
24	2515	2290	2888	3329.5
25	2030	2444	2342.5	2914
26	3069	2221	2587.5	2417
27	2595	2518	2326	2749.5
28	2395	2471	2429	2473.5
29	2075	2111	2079	2094
30	2302	2413	2620.5	2590
31	2486	3184	3070.5	2924.5
32	1595	2002	2033.5	2074.5
33	1975	2095	2347	2779
34	2355	2360	2653	3214
35	2181	2419	2446	2760
36	2037	2074	2198	2166.5
37	1944	2099	2079	2405
38	2863	2368	2618	3624
39	2106	2100	2198	2227
40	2218	2048	2158	2318
41	3115	2304	2429	2414
42	2712	2407	2614	2761.5
43	1885	2043	2096.5	2092.5
44	2527	2527	2523.5	2593
45	2005	2121	2061.5	2200.5
46	1843	1887	1913	1986
47	1868	1914	1995.5	2008
48	2555	2316	2537	2828
49	2254	2334	2318.5	2394.5
50	2120	2282	2589.5	2438
51	2129	2322	2482.5	2907
52	3401	3155	3224	3551.5
53	2008	2020	1982	2179.5
54	2593	2429	2950	3443
55	2173	2180	2267.5	2458.5
56	4106	3745	3479	3991.5
57	2079	2199	2211.5	2259.5
58	1979	1934	1907	1979
59	2201	2519	2842.5	2884
60	2382	2496	2396	3121
61	3947	3829	3135	3986.5
62	2007	2480	2381	2342
63	2164	2581	2590	3237.5
64	2544	3183	3151	3061
65	2059	2191	2215.5	2561.5
66	1968	2483	2596	2439.5
67	2479	2519	2460	2617.5
68	2476	2865	3096	4275.5
69	2202	2274	2391	2528
70	2161	2211	2320	2288
71	1994	2407	2229	3009.5
72	1964	1931	1967.5	2043
73	1854	1971	1930.5	2007
74	1969	2133	2265	2514.5
75	2018	2013	2086	2534
76	3313	5526	4076	5408.5
77	2628	2858	2695	2956.5
78	2025	2514	2330	2619.5
79	1976	2283	2220.5	2438
80	2570	3404	3506.5	4508
81	2441	2523	2587	2555
82	3934	3989	3944	4465
83	2564	2676	2883.5	3995.5
84	1809	1941	1972.5	2088.5
85	2015	2022	2098.5	2020.5
86	2308	2276	2424	2456
87	5827	6020	5405	5708.5
88	1963	1986	2012.5	2053
89	2739	3356	3472.5	2221
90	2065	2437	2760	2932.5
91	2290	2836	2948.5	3173
92	3053	2943	2517	3288
93	5369	5205	5199	4448
94	2179	2140	2223.5	2226.5
95	2219	2294	2264	2652.5
96	2334	2517	3055	3046
97	2418	2301	2855.5	2369

## Sheet: Taste
	Age of acquisition, years
Participant	3-4	5-6	7-8	9 or later
1	2216	2176	1983	1903
2	1986	1954	2036	2076
3	2078	2116	2155	2480
4	2072	1992	2074	2034		Median values in ms, N=97
5	2104	2138	2144	2380
6	1941	2024	1986	2065		The data used to build Figure 10 (see the main text)
7	3070	3071	4243	5605
8	1703	1583	1704	1826
9	1952	1913	1952	1992
10	2584	2656	2776	2925
11	2194	2203	2430	2482
12	2307	2679	2871	4053
13	1961	2154	2191	2577
14	2087	2171	2174	2457
15	1657	1658	1893	1814
16	1227	1255	1462	1463
17	2284	2303	2403	2717
18	2160	2234	2470	2200
19	2607	2574	3101	3900
20	1907	1926	1983	1978
21	2191	2150	2266	2557
22	2053	2018	2064	2098
23	1969	2001	2071	2118
24	1954	1992	2267	2209
25	2213	2254	2220	2260
26	2253	2316	2288	2654
27	2225	2185	2408	2824
28	2284	2655	2514	2293
29	2035	2069	2037	2073
30	2180	2304	2337	2369
31	3075	2778	2514	3642
32	1961	1965	1997	2077
33	1874	1961	2378	1989
34	2274	2427	2670	2241
35	2215	2300	2615	2703
36	1957	2001	2070	2194
37	2185	2183	2351	2395
38	2140	2248	2103	2233
39	2107	2134	2342	2140
40	2004	2020	2060	2023
41	2137	2142	2151	2153
42	2404	2485	2635	2590
43	2110	2112	2033	2073
44	2241	2204	2481	2320
45	2037	2050	2068	2081
46	1892	1883	1883	1885
47	1916	1980	1904	2031
48	2450	2464	2330	2555
49	2326	2528	2553	2664
50	2202	2279	2194	2236
51	2403	2443	2731	2580
52	3047	3095	3184	2646
53	1983	1936	1944	2062
54	2240	2475	2597	2831
55	2061	2145	1985	1957
56	2581	2620	2935	2622
57	2110	2124	2076	2159
58	1934	1934	1975	2177
59	2174	2144	2491	3744
60	2157	2202	2362	2413
61	2805	3078	3590	3795
62	2163	2204	2183	2319
63	2430	2508	2597	2922
64	2547	2554	2637	2736
65	2095	2133	2213	2213
66	2171	2466	2397	2345
67	2168	2325	2478	2169
68	2865	3134	2908	4067
69	2160	2194	2663	2684
70	2194	2173	2241	2321
71	2536	2517	2820	4058
72	1958	1890	2010	1969
73	1896	1930	1978	1980
74	2279	2170	2202	2403
75	1977	2002	2090	2247
76	3515	4200	4603	4199
77	2310	2580	2658	3077
78	2002	2120	2101	2107
79	2212	2120	2212	2326
80	2637	2880	3488	4069
81	2240	2356	2312	2589
82	2702	2999	2627	3544
83	2409	2645	2876	4321
84	1933	2084	2053	2083
85	1907	1977	1937	2062
86	2212	2314	2434	3192
87	4293	4668	4518	3676
88	1983	2125	2068	2140
89	2320	2326	2471	2624
90	1979	2451	2309	2807
91	2714	2800	3026	2491
92	2514	2595	2895	2708
93	4551	5371	5858	4867
94	2067	2147	2143	1926
95	2265	2226	2294	2346
96	2362	2217	2720	2335
97	2108	2379	2531	2657

## Sheet: Olfaction
	Age of acquisition, years
Participant	3-4	5-6	7-8	9 or later
1	2368	2263	2104	2146
2	1906	1989	2008.5	2072
3	2117	2155	2141.5	2195.5		Median values in ms, N=97
4	1971	2151	2271.5	2234.5
5	2098	2176	2184	2064		The data used to build Figure 10 (see the main text)
6	1945	2025	2033	2124
7	3118	3239	3642	4559
8	1746	1624	1704	1845.5
9	1912	1891	1932	1912
10	2685	2485	2625.5	2428
11	2435	2119	2196.5	2711.5
12	2516	2637	2716	3276
13	2064	2028	2084.5	2026.5
14	2060	2096	2252.5	2113.5
15	1650	1700	1798.5	1816.5
16	1065	1273	1106.5	1366.5
17	2201	2124	2168	2479.5
18	2120	2122	2189.5	2395
19	2577	2661	2703.5	3563.5
20	1903	1925	1903.5	2038
21	2235	2113	2310.5	2234
22	1965	1997	2023.5	2094.5
23	2004	1969	2001.5	2056
24	2218	2101	2059.5	2306.5
25	2217	2143	2326.5	2333
26	2178	2331	2613	3239.5
27	2071	2080	2184	2391.5
28	2393	2590	2261	2471.5
29	2061	2068	2068.5	2142.5
30	2152	2301	2236.5	2316
31	3077	3077	2794.5	2968.5
32	1959	1962	1926	2070.5
33	1861	1825	2133	2227
34	2430	2398	2991	3270.5
35	2247	2377	2308	2819
36	1953	2036	2117.5	2239.5
37	2261	2101	2418	2260.5
38	2145	2133	2254.5	2706.5
39	2134	2147	2245	2426
40	2018	2016	2057	2017
41	2258	2313	2446	2516.5
42	2448	2401	2501	2402
43	2072	2037	2056	2226
44	2128	2445	2725.5	2762.5
45	2038	2102	2083	2214
46	1890	1884	1885	1904.5
47	1907	1943	1982	2023
48	2251	2297	2570	2374
49	2269	2316	2459	3060
50	2237	2403	2621.5	2238.5
51	2089	2164	2215.5	2710.5
52	2922	3256	3456	3075.5
53	1942	1940	1941.5	2061.5
54	2427	2394	2242	2358.5
55	2070	2305	2160	2378.5
56	2866	2621	2542.5	3161
57	2083	2075	2057	2138.5
58	1982	1978	2037.5	1962
59	2066	2259	2655	2566
60	2119	2169	2208	2551.5
61	2869	3039	3333	4042.5
62	2244	2164	2277	2519.5
63	2222	2443	2361	2720.5
64	2441	2790	3138	2498.5
65	2140	2098	2117.5	2229
66	2161	2161	2948.5	2653.5
67	2518	2322	2285	3262.5
68	2427	2953	3854	2757.5
69	2138	2199	2289.5	2191.5
70	2089	2209	2223.5	2195
71	2571	2140	2588	2566
72	1886	1921	1925.5	1885.5
73	1891	1893	1930.5	1955.5
74	2091	2197	2150	2165
75	1964	1966	2010.5	2082.5
76	3101	3598	4405.5	3053
77	2361	2513	2627.5	3007.5
78	1992	2083	2099	2115.5
79	2206	2125	2136.5	2168
80	2900	3100	3563.5	4981.5
81	2323	2290	2385	2508.5
82	2929	2588	3215	3846.5
83	2486	2564	2654.5	3423.5
84	1888	1905	1968.5	2208.5
85	1945	1914	1920.5	1983
86	2359	2694	2566	3074
87	4108	4371	4060.5	3788
88	2021	2014	2016.5	2034
89	2478	2601	2406	2313
90	2039	2442	2470.5	2906
91	2534	2878	3091	3078
92	2182	2256	2445.5	2373
93	4587	3837	4670.5	3504
94	2180	2111	2124.5	2162.5
95	2134	2298	2236.5	2311.5
96	2379	2482	2742.5	3379
97	1974	2261	2318	2731

## Sheet: Skin sensations
	Age of acquisition, years
Participant	3-4	5-6	7-8	9 or later
1	2214	2307	2851	2818.5
2	1985	2036	2066.5	2072.5
3	2257	2158	2277	2438.5		Median values in ms, N=97
4	2194	2962	3406.5	3690
5	2104	2307	2223.5	2225		The data used to build Figure 10 (see the main text)
6	2062	2183	2529.5	2204.5
7	6055	3880	3958.5	4383
8	1664	2048	2129.5	2554
9	1873	1912	1952	1971
10	2925	2771	2725	2968.5
11	2324	2395	2414.5	2470.5
12	2752	3304	3186.5	3440
13	2084	2565	2763	2729.5
14	2381	2384	2547.5	2272.5
15	1781	1981	2025	2347.5
16	1388	1618	1344.5	1831
17	2477	2409	2742.5	2815
18	2510	2402	2494	2519.5
19	2698	2671	3102	3433.5
20	1924	1918	1975.5	1970
21	2193	2232	2388	2465
22	1989	2151	2138	2263.5
23	2008	2043	2059.5	2189.5
24	3190	2667	2684	2757.5
25	2440	2328	2486.5	2462.5
26	2701	2738	2889	2739.5
27	2376	2373	2429.5	2653.5
28	2170	2401	2334.5	2551.5
29	2039	2038	2108	2089.5
30	2412	2563	2650.5	2857.5
31	3071	3227	3892.5	3848
32	2002	2031	1910.5	2098
33	2456	2231	2629.5	2765
34	2239	2388	3357	3832
35	2267	3021	3066.5	3121.5
36	2159	2118	2119.5	2076
37	2270	2471	2935	3899.5
38	3117	2373	2640.5	2598
39	2029	2300	2403	2554
40	2013	2129	2376	2484
41	3228	2316	2472.5	2366.5
42	3077	2438	2671	2952.5
43	2117	2115	2075	2039
44	3247	2921	3124.5	3262
45	2116	2121	2195	2149.5
46	1928	1884	1883	1924.5
47	1987	1942	1992	2084.5
48	3233	2441	2805	2825.5
49	2030	2413	3064.5	2920
50	2869	2279	2443.5	2421
51	2249	2329	2822	3395
52	2734	3477	3555.5	3420.5
53	1983	2040	1999.5	2499.5
54	3233	2629	2776	2846
55	2493	2099	2221.5	2285.5
56	2741	2898	3079.5	3498.5
57	2033	2237	2250.5	2311.5
58	1931	1986	1998.5	1965
59	2441	2673	2828	2560.5
60	2606	2966	2933	2914.5
61	5134	3949	4366	4444
62	2281	2518	2439.5	2727.5
63	2698	2577	2742.5	2596
64	2470	2998	2874	3335
65	2249	2248	2421	2402
66	2443	2716	2781	3318.5
67	2247	2560	2676.5	2774
68	3303	3968	4080.5	4039
69	2088	2372	2500.5	2389.5
70	2231	2292	2308.5	2358.5
71	2464	3091	2947.5	3382.5
72	1889	1927	2013.5	2047.5
73	1815	1926	1985.5	1947
74	2409	2263	2370.5	2882
75	2051	2033	2117.5	2326.5
76	6052	5121	4699	3575.5
77	2812	2931	3254	3932
78	2562	2178	2561.5	2931
79	2227	2290	2406	2478
80	3991	3329	4414.5	3907
81	2587	2540	2745.5	3162
82	2676	3588	4137.5	3814
83	2990	3066	3031.5	4309
84	2010	2007	2048.5	1901
85	2017	2026	2026.5	2210.5
86	2240	2739	2733	2737.5
87	5361	6298	6583.5	6708.5
88	2012	2048	2089	2093
89	2241	2322	2454	2914
90	2699	2731	3012	3127.5
91	3024	3183	4157.5	3163
92	3061	3288	3406	4101.5
93	4486	5699	4921	5672.5
94	2101	2123	2104.5	2152
95	2071	2228	2326.5	2724
96	2218	2983	2851	3463
97	2533	2540	2809	2633.5
