# Supplementary material for: Mental Reactivation and Pleasantness Judgment of Experience Related to Vision, Hearing, Skin Sensations, Taste and Olfaction
Source: PLoS One. 2016 Jul 11;11(7):e0159036. doi: 10.1371/journal.pone.0159036 (PMC4939968; doi:10.1371/journal.pone.0159036)
Supplement: S9 Data — (XLS) [file pone.0159036.s012.xls]

## Sheet: Vision
	Age of acquisition, years
Participant	3-4	5-6	7-8	9 or later
1	1	1	1	0.5
2	1	1	1	0.5
3	2	1	1	0.5
4	2	1	1	1.5		Median values, N=97
5	2	2	2	1
6	3	2	1	1		The data used to build Figure 11 (see the main text)
7	2	1.5	1	2
8	1	1	1	0
9	2	1	0	1
10	2	1	2	0
11	2	1	1	0
12	1	1	1	0.5
13	2	1	1.5	1
14	2	1	1.5	0.5
15	1	1	1	1
16	3	2	2	1.5
17	1	1	1	0
18	1	0	1	0
19	1	1	1	0.5
20	3	2	2	1
21	3	2	2	1.5
22	2	2	2	2
23	2	2	2	1
24	1.5	1	1	1
25	1	1	1	1
26	2	2	1	0
27	0.5	0	1	1
28	2	2	2	1.5
29	3	2	2	2
30	1	1	1	0
31	2	2	2	1.5
32	2	2	1	1
33	2	2	2	1.5
34	2	1.5	1	1
35	2	1	1	1
36	2	1	2	0
37	2	2	2	2
38	2	1	2	2
39	2	1	1	0
40	1.5	1	1.5	0.5
41	2	1	1	1
42	1	1	1	0.5
43	0	0	0	0
44	1.5	1	1	0
45	2	1	1	1
46	2	1.5	1.5	1.5
47	1	1	1	1.5
48	2	1	1	0.5
49	2	2	1.5	1
50	2	2	2	2
51	2	2	2	1.5
52	3	2	1	1
53	2	2	2	1
54	3	2	2	2
55	2	1	1	1
56	1.5	1	1	0
57	2	1	0.5	2
58	2	2	1	3
59	3	2	2	2
60	2	1	1	1.5
61	1	1	1	1
62	3	3	1	1.5
63	2	1	1	2
64	1.5	1	1	0.5
65	2	1	1	1.5
66	1	1	1	0
67	2	1	1	1
68	1.5	2	2	1.5
69	2	2	1.5	1
70	3	2	2	2
71	2	1	1	1
72	1.5	1	1	0.5
73	1.5	1	0	0.5
74	2	1	1	0.5
75	2	2	1	1
76	2	1	1	1
77	2	1	1	1
78	2	1	2	0.5
79	1	1	1	1
80	3	2	2	1.5
81	1	1	1	0.5
82	2	1	1	0
83	2	1	0.5	1
84	2	1	1	0.5
85	2	2	2	2
86	1	2	2	0
87	2	1	2	0
88	3	2	2	1.5
89	1	1	1	0
90	2	2	1	0.5
91	2	2	2	0
92	2.5	2	2	1
93	1.5	2	1.5	0
94	1	1	1	0.5
95	2	2	2	1
96	2	1	2	2
97	2	1	1	0

## Sheet: Hearing
	Age of acquisition, years
Participant	3-4	5-6	7-8	9 or later
1	2	2	2	2
2	1	1	1	1.5
3	2	1	1	1
4	2	1	1	1		Median values, N=97
5	2	2	2	2
6	2	2	2	1.5		The data used to build Figure 11 (see the main text)
7	2	2	1.5	2
8	1	1	1	1
9	1	1	1	0
10	2	1	2	2
11	2	1	1	0.5
12	1	1	1	1
13	1	2	1	1
14	1	1	1	1
15	1	1	1	2
16	2	2	2	3
17	2	1	1	1
18	1	0	0.5	0
19	1	1	1	1
20	3	2	2	1
21	3	3	3	3
22	2	2	1	2
23	2	2	2	2
24	1	1	1	1
25	1	1	1	1
26	3	2	2	1
27	1	1	1	0
28	3	3	2	2
29	2	2	2	2
30	1	1	1	0
31	2	2	2	2
32	2	1	1	1
33	2	2	2	2
34	1	1	2	1
35	1	1	1	1.5
36	1	1	2	1
37	2	2	2	3
38	1	2	1.5	2
39	1	1	1	0
40	1	1	2	2
41	1	1	1	1
42	1	1	1	1
43	0	0	0	0
44	3	2	2	2
45	3	1	2	2
46	1	2	1	1
47	2	2	2	2
48	2	1	1	2
49	1	2	1	2
50	2	2	2	2
51	2	2	2	1.5
52	2	1	1	1
53	2	2	2	2
54	2	3	2	1
55	1	1	1	1
56	1	1	1	1
57	2	1	1	1
58	3	3	2	2.5
59	2	2	2	3
60	2	1	1	1
61	1	1	1	1
62	3	3	3	2.5
63	2	2	1.5	1.5
64	2	1	1.5	1
65	2	2	1	0
66	1	1	1	1
67	1	1	1	1
68	2	2	2	2
69	1	2	1	1
70	2	2	2	1.5
71	2	2	2	1
72	1	1	1	1
73	1	1	1	1
74	2	2	1	1
75	2	2	2	1
76	1	1	1	1
77	1	1	1	1
78	2	1	2	2
79	2	1	1	1
80	3	2	1.5	1
81	1	1	1	0.5
82	1	1	1	1
83	2	1	1	0.5
84	1	1	1	0.5
85	2	2	2	2.5
86	1	2	2	2
87	3	1	1.5	1
88	2	1	1	1
89	1	1	1	1
90	3	2	1	1
91	2	2	2	1
92	2	2	2	1
93	3	2	2	1
94	1	1	1	1
95	2	2	1	1
96	2	2	2	2
97	1	1	1	0

## Sheet: Taste
	Age of acquisition, years
Participant	3-4	5-6	7-8	9 or later
1	1	1	1	1
2	1	1	1	1
3	2	1	1	2
4	1	2	1	1		Median values, N=97
5	2	2	2	1
6	3	3	3	1		The data used to build Figure 11 (see the main text)
7	2	2	2	1
8	2	1	1	1
9	2	2	1	2
10	2	2	2	1
11	2	2	2	1
12	1	2	1	1
13	2	2	1	0
14	2	1	1	1
15	1	1	1	1
16	2	2	2	1
17	1	1	1	1
18	1	0	0	0
19	2	2	1	1
20	3	2	2	2
21	3	3	3	1
22	1	1	1	1
23	2	2	1	1
24	2	2	1	1
25	1	1	1	1
26	3	2	3	2
27	0	1	1	1
28	3	2	3	3
29	2	2	2	1
30	1	1	1	0
31	2	2	2	1
32	3	3	2	1
33	3	2	2	1
34	2	2	1	1
35	2	2	2	1
36	2	2	1	1
37	2	2	2	2
38	2	2	1	1
39	2	2	1	1
40	2	1	1	1
41	2	1	2	1
42	1	1	1	1
43	0	0	0	0
44	2	2	2	1
45	2	2	1	1
46	2	2	2	1
47	1	1	1	1
48	2	1	1	1
49	2	1	1	1
50	2	2	2	2
51	2	2	2	2
52	2	2	2	2
53	2	2	2	2
54	3	3	2	2
55	2	1	2	2
56	1	1	1	0
57	1	2	2	2
58	2	2	2	2
59	3	3	3	1
60	1	1	1	2
61	1	1	1	1
62	3	3	3	3
63	2	2	2	2
64	2	2	1	1
65	2	1	1	2
66	2	2	1	1
67	2	1	1	1
68	2	2	1	1
69	2	1	1	1
70	2	2	2	1
71	1	1	2	0
72	1	1	1	1
73	1	1	1	1
74	2	2	1	1
75	2	2	2	1
76	2	2	1	1
77	2	1	1	2
78	2	2	1	1
79	1	1	1	1
80	3	2	1	1
81	1	1	1	0
82	2	2	1	2
83	2	1	1	1
84	3	1	1	1
85	3	3	3	3
86	2	2	1	1
87	2	2	1	1
88	2	2	2	2
89	2	1	1	1
90	2	2	2	1
91	2	2	1	2
92	3	2	2	2
93	3	3	2	0
94	1	1	1	1
95	2	2	1	1
96	2	2	2	2
97	2	1	1	1

## Sheet: Olfaction
	Age of acquisition, years
Participant	3-4	5-6	7-8	9 or later
1	2	2	2	2.5
2	1	1	1	1
3	2	2	2	2		Median values, N=97
4	2	2	2	2
5	2	2	2	2		The data used to build Figure 11 (see the main text)
6	3	3	2.5	2
7	2	2	1	1
8	1	1	1	1
9	2	2	2.5	2
10	3	2	2	3
11	2	2	2	2
12	2	2	1	1.5
13	2	2	2	2.5
14	2	2	2	2
15	1	1	1	2
16	2	2	2	2
17	2	2	1	1.5
18	2	1	1	1
19	2	2	1	1
20	3	2	2	2
21	3	3	3	3
22	2	2	2	2.5
23	3	3	3	3
24	2	2	2	2
25	1	1	1	1.5
26	3	2	2	1
27	1	2	1	1
28	2	3	3	2
29	3	2	2.5	3
30	1	1	1	2
31	2	2	2	2
32	3	3	2.5	2
33	2	3	2	2
34	2	2	1	2
35	2	2	1.5	1.5
36	2	2	2	2
37	3	2	2	2
38	2	2	1	2
39	2	2	2	2
40	2	2	2	2
41	2	2	2	2
42	1	1	1	1.5
43	0	0	0	0
44	2	2	2	2
45	2	2	1	0
46	2	2	2	2
47	2	2	1	2
48	2	2	1.5	1
49	2	2	2	2
50	2	2	2	3
51	3	3	3	3
52	2	2	2	2
53	2	2	2	2.5
54	3	3	3	3
55	2	2	3	2
56	2	2	2	2
57	2	2	2	3
58	3	2	1.5	2
59	3	3	2.5	3
60	2	2	2	2
61	2	1	1.5	1
62	3	3	3	3
63	2	2	2	2
64	2	2	1	2
65	2	2	2	2
66	2	2	1	1
67	2	1	1	1
68	2	2	1.5	1
69	2	2	2	3
70	2	2	2	2
71	2	2	1	2
72	1	1	1	2
73	2	2	1	3
74	2	1	2	2
75	2	2	2	3
76	2	2	1	1
77	2	2	1.5	2
78	2	2	2	2
79	2	1	2	2
80	3	3	3	1
81	1	1	1	1
82	2	2	2	2
83	2	2	2	1
84	3	3	2	1
85	2	3	3	2
86	2	2	2	2
87	3	2	2	2.5
88	2	2	2	2
89	2	1	1	1
90	3	2	2	1
91	2	2	1.5	1.5
92	3	2	2	2
93	3	2	2	2.5
94	1	1	1	1
95	3	2	2	2
96	2	2	2	1
97	2	1	1	1

## Sheet: Skin sensations
	Age of acquisition, years
Participant	3-4	5-6	7-8	9 or later
1	2	2	1	1
2	1	1	1	1
3	0	1	1	0		Median values, N=97
4	1	1	1	1
5	2	2	1	1.5		The data used to build Figure 11 (see the main text)
6	1	1	1	1
7	2	2	1.5	0.5
8	1	1	1	1
9	1	1	1	0
10	1	1	2	1
11	1	1	1	0
12	1	1	1	1
13	1	2	1	1
14	1	1	1	1
15	1	1	1	1
16	2	2	2	2
17	1	1	1	0.5
18	2	2	1	2
19	0	1	1	0
20	1	2	1	1.5
21	2	2	2	2
22	1	2	2	1
23	2	2	2	1
24	1	1	1	1
25	1	1	1	0.5
26	2	2	1	1.5
27	1	1	0	0
28	3	2	2	2
29	3	2	2	1.5
30	1	1	1	0
31	2	2	1	1
32	2	1	1	0
33	3	2	1.5	2
34	2	1	1	1
35	1	1	1	1
36	1	1	1	0
37	2	2	2	2
38	1	1	1	1
39	1	1	0	0
40	2	2	2	1
41	1	1	1	1
42	1	1	1	0.5
43	0	0	0	0
44	1	1	1	0.5
45	1	1	1	1
46	1	1	1	1
47	1	2	1	2
48	1	1	1	1
49	1	2	1	1
50	2	2	2	1.5
51	1	2	2	1
52	2	1	1.5	1
53	2	2	2	1
54	2	2	2	2
55	2	1	1	0.5
56	1	1	0.5	0.5
57	1	1	1	1
58	2	2	2	2.5
59	1	2	2	3
60	1	1	1	1
61	1	1	1	1
62	1	3	2	1
63	2	2	1	0.5
64	1	2	2	1
65	1	1	1	0
66	1	1	1	1
67	1	1	1	0.5
68	2	1	2	1
69	2	1	1	1
70	1	2	1	1
71	1	1	1	1
72	1	1	1	1
73	0	1	0	0
74	1	2	1	1
75	2	2	1	1
76	2	1	1	1
77	1	1	1	1
78	1	1	1	1.5
79	1	1	1	1
80	1	2	1	2
81	1	1	1	0.5
82	1	1	1	1
83	1	1	1	0
84	1	1	1	1
85	2	2	1	1
86	1	1	1	0
87	1	2	1	1
88	2	2	2	2
89	1	1	1	1
90	2	2	1	1
91	2	2	1	2
92	2	1	1	1
93	3	2	1	2
94	1	1	1	0
95	1	2	1	1
96	2	1	1	1
97	1	1	1	1
