# Supplementary material for: Mental Reactivation and Pleasantness Judgment of Experience Related to Vision, Hearing, Skin Sensations, Taste and Olfaction
Source: PLoS One. 2016 Jul 11;11(7):e0159036. doi: 10.1371/journal.pone.0159036 (PMC4939968; doi:10.1371/journal.pone.0159036)
Supplement: S10 Data — (XLS) [file pone.0159036.s013.xls]

## Sheet: Vision
	Age of acquisition, years
Participant	3-4	5-6	7-8	9 or later
1	1	0	0	0.5
2	1	1	1	0.5
3	2	1	0	0
4	2	1	0	1		Valence of emotions, median values, N=97
5	2	0	1	-0.5
6	3	0	0	0.5		The data used to build Figure 12 (see the main text)
7	2	1	0.5	2
8	1	0	0	0
9	2	1	0	0.5
10	2	0.5	0	0
11	1	0	0	0
12	1	1	0	0.5
13	1	1	-0.5	0.5
14	1.5	0	0	0.5
15	1	0	0	1
16	2	1.5	1	1.5
17	0.5	0	0	0
18	1	0	0	0
19	1	0	0	0.5
20	3	2	1	1
21	3	2	0	1.5
22	2	1	0.5	2
23	2	1	0.5	1
24	1	1	1	1
25	1	0	0	1
26	2	2	1	0
27	0	0	0	0.5
28	2	1	-1	-0.5
29	3	2	1	2
30	1	0	0	0
31	1.5	1	-0.5	0.5
32	2	1	0	1
33	1.5	1	0	0.5
34	2	1	0	1
35	2	1	1	1
36	2	0	0	0
37	2	2	1.5	2
38	2	1	1	2
39	2	0.5	0	0
40	1.5	1	0	0.5
41	2	0	1	1
42	0	-1	-0.5	-0.5
43	0	0	0	0
44	1	1	0	0
45	2	1	0.5	1
46	2	1	1	0.5
47	1	0	0	0.5
48	2	1	0	0
49	2	1	0.5	1
50	2	1	2	1.5
51	2	0	-0.5	0
52	2.5	2	1	1
53	2	1.5	2	1
54	3	1	0	2
55	2	0	-0.5	1
56	1	0	0	0
57	2	1	0	2
58	2	2	0.5	3
59	3	2	0	2
60	2	1	1	1.5
61	1	0	0	1
62	3	2	0	1.5
63	2	1	1	2
64	1.5	1	0	0.5
65	2	0	0	1.5
66	1	1	0	0
67	1.5	1	0	1
68	1	0.5	-1	1.5
69	2	1	-1	1
70	2.5	1	-1	2
71	2	1	1	0.5
72	1	0	0.5	0
73	1.5	0	0	0.5
74	2	1	0	0.5
75	2	1	0	0
76	2	1	1	1
77	2	1	0	1
78	1.5	1	-1	0.5
79	1	1	0.5	1
80	3	1	0	1.5
81	1	0	0	0.5
82	2	1	0	0
83	1	0	0	0.5
84	2	0	0	0.5
85	0	0	-2	0
86	1	0	-0.5	0
87	2	0	-0.5	0
88	3	2	2	1.5
89	1	1	0	0
90	1	0	0	0
91	2	0	1	0
92	2.5	1	-1	0
93	1	0	0	0
94	1	0	0	0.5
95	2	2	1.5	1
96	1.5	1	1	1.5
97	1.5	1	0	0

## Sheet: Hearing
	Age of acquisition, years
Participant	3-4	5-6	7-8	9 or later
1	1	0	0	0
2	1	0	1	1
3	1	1	1	0.5
4	2	1	0	0		Valence of emotions, median values, N=97
5	1	-2	0	-1.5
6	1	1	0.5	1		The data used to build Figure 12 (see the main text)
7	2	2	1	1.5
8	-1	1	0	0
9	1	1	0	0
10	1	1	0	1
11	1	0	0	0
12	1	1	-1	0
13	1	0	0	0
14	1	0	0	1
15	1	0	1	1
16	1	1	1	3
17	0	1	0	1
18	1	0	0	0
19	1	-1	0	0.5
20	2	2	1	0.5
21	2	2	1.5	1.5
22	1	2	0	1
23	1	1	-1	-1
24	1	1	0	0
25	0	0	0	0
26	3	2	1.5	1
27	-1	0	0	0
28	2	0	0	-1
29	2	1	1	0
30	1	0	0	0
31	1	1	-1	1
32	2	1	0.5	0
33	1	1	0.5	1
34	-1	1	-0.5	1
35	1	1	1	1
36	1	0	-1	0
37	1	2	1.5	3
38	1	1	1	1
39	0	0	0	0
40	0	0	0	1
41	0	1	1	1
42	0	0	-0.5	0
43	0	0	0	0
44	2	1	1	1.5
45	2	1	1	2
46	-1	0	0.5	0
47	0	1	1	1
48	1	0	0	1
49	1	0	0.5	1
50	2	2	1	1
51	1	0	-0.5	0
52	2	1	1	1
53	2	2	1	1
54	2	2	1	1
55	0	0	0	0
56	1	0	0	0
57	2	0	0	0
58	3	3	2	2.5
59	1	1	-0.5	2
60	0	1	1	1
61	1	0	0	1
62	2	0	1	1
63	2	1	1	1
64	2	1	0	0
65	1	0	0	0
66	1	0	0	0
67	1	0	0	0
68	1	0	-1	1
69	1	-1	-0.5	0
70	-1	1	0	0.5
71	2	1	1	1
72	0	0	0	0
73	0	0	0	0
74	1	1	0	0
75	1	0	1	0
76	1	1	0	0.5
77	1	1	1	0
78	0	0	0.5	0
79	2	1	0	0
80	3	1	0.5	1
81	1	0	0	0
82	0	0	0	0
83	0	0	0	0
84	0	1	0	0
85	1	-1	-0.5	-1.5
86	1	0	-1	1
87	1	-1	0	0.5
88	2	1	1	1
89	1	1	0.5	1
90	3	0	-1	-1
91	2	0	1	0
92	1	0	-1	0
93	0	0	0	-0.5
94	0	0	0	0
95	1	2	1	1
96	-2	-1	-1	-1
97	1	1	1	0

## Sheet: Taste
	Age of acquisition, years
Participant	3-4	5-6	7-8	9 or later
1	1	1	0	0
2	1	1	1	1
3	2	1	1	0
4	1	1	-1	-1		Valence of emotions, median values, N=97
5	1	1	1	-1
6	3	1	1	-1		The data used to build Figure 12 (see the main text)
7	2	2	1	1
8	1	1	1	-1
9	1	2	0	2
10	2	1	1	0
11	1	1	0	0
12	1	1	1	0
13	2	1	0	0
14	1	1	0	0
15	1	1	0	-1
16	2	1	1	1
17	1	0	0	0
18	1	0	0	0
19	2	2	1	0
20	2	2	1	1
21	2	2	3	1
22	1	1	-1	0
23	2	1	1	1
24	2	1	1	1
25	1	1	1	0
26	3	2	3	2
27	0	0	0	0
28	2	1	1	-2
29	2	2	1	-1
30	1	1	0	0
31	2	2	1	0
32	3	2	1	1
33	2	1	2	1
34	2	1	1	-1
35	2	2	2	1
36	2	1	0	-1
37	2	2	1	2
38	2	1	1	1
39	2	1	0	1
40	2	1	0	0
41	2	1	2	0
42	0	-1	-1	0
43	0	0	0	0
44	2	2	1	0
45	2	2	1	1
46	1	2	1	1
47	1	1	1	-1
48	2	1	0	0
49	1	1	1	1
50	2	2	2	2
51	1	1	-1	1
52	2	2	2	2
53	1	2	1	1
54	3	2	-1	0
55	1	0	-1	-1
56	1	0	0	0
57	1	1	1	1
58	2	1	1	1
59	3	2	-1	0
60	1	1	1	2
61	1	1	0	1
62	3	2	1	0
63	2	2	0	1
64	2	1	1	1
65	2	1	0	0
66	1	2	1	1
67	1	1	1	1
68	2	2	0	1
69	2	1	0	1
70	2	1	0	1
71	1	1	1	0
72	1	1	-1	0
73	1	1	1	0
74	2	1	1	1
75	2	1	1	-1
76	2	2	1	1
77	2	1	1	0
78	2	1	1	0
79	1	1	1	1
80	2	2	1	0
81	1	1	1	0
82	2	2	1	0
83	2	1	0	0
84	2	1	1	1
85	0	-1	0	-3
86	1	0	-1	0
87	2	1	1	0
88	2	2	2	2
89	1	1	1	1
90	1	1	-1	0
91	2	1	1	0
92	2	2	1	-1
93	2	2	1	0
94	1	1	0	0
95	2	2	1	0
96	1	-1	1	1
97	2	1	1	0

## Sheet: Olfaction
	Age of acquisition, years
Participant	3-4	5-6	7-8	9 or later
1	2	0	-0.5	-2
2	1	1	1	0
3	2	1	-0.5	-2		Valence of emotions, median values, N=97
4	1	1	0	-1
5	1	1	1	-2		The data used to build Figure 12 (see the main text)
6	3	1	1	-0.5
7	2	1	0	0
8	1	0	-1	-0.5
9	2	1	-2	-1.5
10	2	0	-1	-3
11	2	0	0	-1
12	2	0	-0.5	-1.5
13	2	0	-1	-2
14	1	1	1	-1
15	1	0	-0.5	-1.5
16	2	1	-0.5	-2
17	1	0	1	-0.5
18	2	1	0	0
19	1	0	-0.5	-1
20	3	2	2	1
21	3	2	0	-2.5
22	1	1	0	0
23	2	2	-1	-2.5
24	1	1	-1	-0.5
25	1	0	-1	-1
26	2	1	1	0
27	0	0	-0.5	-0.5
28	0	1	1.5	-2
29	2	2	-1.5	-2
30	1	0	-0.5	-2
31	2	1	0	-0.5
32	2	1	-1.5	-1
33	1	1	0	0
34	1	0	-1	-2
35	2	2	1	-1
36	2	0	-1	-1.5
37	2	2	1	0
38	2	2	1	-1
39	2	2	-1.5	-1
40	2	1	-1.5	-2
41	2	1	1	-1.5
42	-1	-1	-1	-1.5
43	0	0	0	0
44	2	1	-0.5	0
45	2	1	0	0
46	2	1	1	-1
47	1	1	1	-1
48	2	0	0	-1
49	2	1	-1	-1
50	2	2	1.5	-1.5
51	2	0	-3	-3
52	2	2	1	1
53	2	1	1	-2
54	3	1	0.5	-3
55	2	0	-2	-2
56	1	0	-1.5	-2
57	2	1	-1.5	0
58	2	2	0	-1
59	3	1	-1.5	-2
60	2	1	-1.5	-2
61	1	1	1	0
62	3	2	-3	-3
63	2	1	-1	-1
64	2	1	1	-1.5
65	2	1	-1.5	-1.5
66	2	1	0	0
67	2	1	1	-1
68	2	1	0	-0.5
69	2	1	-1	-2.5
70	2	1	-1	-2
71	2	0	0	-1
72	1	0	-1	-2
73	1	1	0	-1.5
74	1	0	0	-2
75	2	1	-1	-3
76	2	1	0	-1
77	2	1	0	-1.5
78	2	1	-0.5	-1.5
79	2	1	-1	-0.5
80	3	2	-1	0
81	1	0	-0.5	-1
82	2	1	0.5	0
83	2	1	-1	0
84	3	1	1	0
85	-1	0	1.5	1
86	1	0	-2	-2
87	3	1	-1.5	-0.5
88	2	2	-0.5	0
89	1	1	0.5	-1
90	2	0	-1	-0.5
91	2	1	0.5	-0.5
92	2	1	-1	-2
93	1	0	0	0
94	1	0	-0.5	0
95	3	2	0	-1.5
96	1	-1	0	-1
97	2	1	0.5	-0.5

## Sheet: Skin sensations
	Age of acquisition, years
Participant	3-4	5-6	7-8	9 or later
1	2	1	1	1
2	0	0	0	1
3	0	1	1	0		Valence of emotions, median values, N=97
4	0	0	1	0.5
5	1	1	1	1		The data used to build Figure 12 (see the main text)
6	1	0	0.5	1
7	1	1	1	0.5
8	1	0	0	1
9	0	0	0	0
10	0	0	1	0.5
11	0	0	0	0
12	0	0	0	0
13	1	0	1	0
14	0	1	0	1
15	0	0	0	0
16	1	2	2	2
17	1	0	0	0
18	2	2	1	2
19	0	0	0	0
20	1	1	1	1
21	0	2	1	0.5
22	1	1	1	1
23	-1	1	1	0.5
24	0	1	0	1
25	0	0	0	0
26	2	1	1	1.5
27	0	0	0	0
28	2	0	1	-1.5
29	1	-1	0	-1
30	-1	0	0	0
31	1	1	1	1
32	-1	1	0	0
33	0	0	0	0.5
34	1	-1	-1	-1
35	1	1	1	1
36	0	0	0	0
37	2	2	2	2
38	1	0	1	1
39	0	0	0	0
40	0	1	1.5	1
41	1	0	1	1
42	1	-1	0	0
43	0	0	0	0
44	1	0	0	0
45	0	1	1	0.5
46	-1	0	1	0
47	-1	1	1	1
48	0	0	0	0
49	1	0	0	0.5
50	1	1	1	1
51	0	0	0	-0.5
52	2	1	1	1
53	2	1	1	1
54	2	1	0.5	1.5
55	0	0	0	0
56	0	0	0	0
57	0	0	0	1
58	2	2	2	2.5
59	1	1	1	3
60	1	1	1	1
61	0	0	0	0.5
62	0	1	0.5	0
63	2	1	1	0
64	1	1	1	0
65	0	0	0	0
66	1	0	1	1
67	0	0	0	0
68	1	0	0	0.5
69	1	1	1	1
70	1	1	0	0.5
71	1	1	1	0.5
72	-1	0	0	0.5
73	0	0	0	0
74	0	1	0	0
75	-1	1	0	0
76	2	0	1	1
77	1	1	1	1
78	0	1	0.5	0
79	0	1	1	1
80	0	2	1	2
81	0	0	0	0
82	1	0	0.5	0.5
83	0	0	0	0
84	0	0	0	1
85	2	1	0	0
86	1	0	0	0
87	0	1	-1	0
88	2	2	2	2
89	0	0	1	0
90	0	-1	-1	0
91	1	0	0	1.5
92	-1	0	-0.5	0
93	3	0	0	0
94	0	0	0	0
95	1	1	1	1
96	2	1	0	-1
97	1	1	0	0.5
